# Supplementary material for: Circular RNA hsa_circ_0000277 sequesters miR-4766-5p to upregulate LAMA1 and promote esophageal carcinoma progression
Source: Cell Death Dis. 2021 Jul 5;12(7):676. doi: 10.1038/s41419-021-03911-5 (PMC8257720; doi:10.1038/s41419-021-03911-5)
Supplement: Supplementary file 9 — Supplementary table 2 [file 41419_2021_3911_MOESM9_ESM.csv]

Differentially expressed circRNAs in GSE131969
	logFC	AveExpr	t	P.Value	adj.P.Val	B
hsa_circ_0000277	4.972788618	4.808322404	34.53666544	2.88E-08	9.17E-05	9.295790538
hsa_circ_0023990	4.258660953	4.451258571	30.69455097	5.92E-08	9.42E-05	8.825687401
hsa_circ_0005114	4.117581815	4.380719002	27.07259382	1.27E-07	0.000129399	8.274077486
hsa_circ_0008726	4.078469438	4.361162814	26.00802946	1.63E-07	0.000129399	8.087273527
hsa_circ_0007638	4.3743348	4.509095495	23.99099207	2.66E-07	0.000169212	7.696750388
hsa_circ_0078362	2.91249389	8.527930608	18.90860645	1.13E-06	0.000490614	6.44379135
hsa_circ_0007331	2.6714677	9.395926893	18.58520233	1.25E-06	0.000490614	6.347850903
hsa_circ_0000419	2.868398071	7.64710963	18.52438597	1.27E-06	0.000490614	6.329553429
hsa_circ_0055038	4.664604145	4.898771916	18.06530846	1.48E-06	0.000490614	6.188746263
hsa_circ_0007986	4.610859587	4.871899637	17.953346	1.54E-06	0.000490614	6.153670158
hsa_circ_0001333	2.941578223	6.705733553	17.36725612	1.88E-06	0.000543219	5.965163752
hsa_circ_0004592	3.654552067	7.860863039	17.12744142	2.05E-06	0.000543219	5.885584305
hsa_circ_0003639	3.929754049	4.28680512	16.35445534	2.70E-06	0.000607996	5.618848091
hsa_circ_0006646	2.48926523	8.584266199	16.23494727	2.83E-06	0.000607996	5.576157811
hsa_circ_0063604	3.971497441	4.307676816	16.09955968	2.97E-06	0.000607996	5.527307803
hsa_circ_0001829	2.485304407	8.797022392	16.02578782	3.05E-06	0.000607996	5.500469209
hsa_circ_0057168	4.462932135	8.247027106	15.6545793	3.52E-06	0.000640793	5.36300941
hsa_circ_0008078	-3.517912122	7.156089941	-15.57802214	3.62E-06	0.000640793	5.334149601
hsa_circ_0001741	3.184580588	9.214585033	15.4326614	3.83E-06	0.000640945	5.278861707
hsa_circ_0005982	2.407996208	9.266245526	15.30645043	4.02E-06	0.000640945	5.230328622
hsa_circ_0004771	3.370451431	7.900617163	15.17904413	4.23E-06	0.000641823	5.180829721
hsa_circ_0067103	2.712345172	8.862626187	15.03967474	4.47E-06	0.000647503	5.126091732
hsa_circ_0003855	4.036268434	4.630539898	14.76282965	5.00E-06	0.000691468	5.015487966
hsa_circ_0002483	2.314747781	9.328387846	14.51765902	5.53E-06	0.000691468	4.915405305
hsa_circ_0005588	2.696538086	5.954073725	14.50328138	5.56E-06	0.000691468	4.909472584
hsa_circ_0067971	3.115787986	5.744453124	14.39764073	5.81E-06	0.000691468	4.865662535
hsa_circ_0002451	3.215711101	6.299196901	14.3613341	5.90E-06	0.000691468	4.850516292
hsa_circ_0002688	3.283295876	6.702437937	14.28861249	6.08E-06	0.000691468	4.820039598
hsa_circ_0000515	2.018908017	11.59623699	14.15283054	6.44E-06	0.00070686	4.762633818
hsa_circ_0002714	3.309995769	7.318329456	14.00323744	6.86E-06	0.000712044	4.698621993
hsa_circ_0006098	2.152628932	8.722052979	13.97870419	6.93E-06	0.000712044	4.688046337
hsa_circ_0087378	5.606957648	8.020041696	13.67784941	7.89E-06	0.000785504	4.55653923
hsa_circ_0001819	2.001176006	8.50404993	13.56426645	8.29E-06	0.00080056	4.506001366
hsa_circ_0003323	1.858686355	8.940926638	13.4883066	8.58E-06	0.000802142	4.471925962
hsa_circ_0020397	2.820490019	8.270881671	13.3670163	9.05E-06	0.000802142	4.417047978
hsa_circ_0004405	2.851575408	6.682385396	13.3633526	9.07E-06	0.000802142	4.415381311
hsa_circ_0001006	2.45454685	8.478876892	13.0372135	1.05E-05	0.000904202	4.264855372
hsa_circ_0006128	2.04565598	8.25565226	12.94261779	1.10E-05	0.000908415	4.220381523
hsa_circ_0084615	2.864618853	8.585723598	12.87017248	1.13E-05	0.000908415	4.186068713
hsa_circ_0008351	2.224669677	9.081314005	12.83833514	1.15E-05	0.000908415	4.170919374
hsa_circ_0006420	2.158303148	8.28969653	12.78707857	1.18E-05	0.000908415	4.146439274
hsa_circ_0003633	2.241162379	7.223901626	12.73543148	1.21E-05	0.000908415	4.121659196
hsa_circ_0061276	3.40310901	7.184106118	12.70195249	1.23E-05	0.000908415	4.105534898
hsa_circ_0007521	2.012210172	9.267089497	12.59381472	1.29E-05	0.000934024	4.053121362
hsa_circ_0027089	2.979317178	6.82413256	12.42910689	1.40E-05	0.000987501	3.972301942
hsa_circ_0000997	2.070437299	7.214080041	12.21648092	1.55E-05	0.001070118	3.866169415
hsa_circ_0006845	1.933767342	6.787726826	11.78552078	1.91E-05	0.001254017	3.64459793
hsa_circ_0006948	4.375656875	4.873256672	11.77994347	1.92E-05	0.001254017	3.641672052
hsa_circ_0082950	1.922050596	9.765867522	11.7672306	1.93E-05	0.001254017	3.634997142
hsa_circ_0004458	1.830587751	9.267144345	11.64598855	2.05E-05	0.001284365	3.570938533
hsa_circ_0006856	2.2037513	6.459419188	11.64061659	2.06E-05	0.001284365	3.568083371
hsa_circ_0007385	1.825411865	6.631415195	11.5606154	2.14E-05	0.001312017	3.525392151
hsa_circ_0084522	2.467719679	5.469679189	11.49883818	2.21E-05	0.001328617	3.492204911
hsa_circ_0000043	1.853638791	6.289757396	11.36790612	2.37E-05	0.001388745	3.421222416
hsa_circ_0001811	2.125986856	8.51869518	11.32385923	2.42E-05	0.001388745	3.397144018
hsa_circ_0000613	2.853107116	6.616542709	11.30677288	2.44E-05	0.001388745	3.387776455
hsa_circ_0002157	2.720039652	6.859806719	11.22393448	2.55E-05	0.001424782	3.3421431
hsa_circ_0003221	2.362342704	9.194197928	11.12018805	2.69E-05	0.001478894	3.284478763
hsa_circ_0001747	2.14734276	8.517268512	11.0745565	2.76E-05	0.00148943	3.258933036
hsa_circ_0085616	2.568966207	7.622868126	10.94009966	2.96E-05	0.001530365	3.183002215
hsa_circ_0003208	3.906023116	4.677599188	10.92843568	2.98E-05	0.001530365	3.176368522
hsa_circ_0008460	1.750776211	7.190601411	10.91675079	3.00E-05	0.001530365	3.169715393
hsa_circ_0082951	2.170495455	6.837842608	10.90127539	3.03E-05	0.001530365	3.160892377
hsa_circ_0000231	1.51713387	11.6367652	10.85874122	3.10E-05	0.001541446	3.136573694
hsa_circ_0004365	3.225296345	7.25028581	10.78533306	3.22E-05	0.001563949	3.094364758
hsa_circ_0003511	2.302366463	7.382902096	10.77534051	3.24E-05	0.001563949	3.088595678
hsa_circ_0004271	-1.644641091	8.036605478	-10.72177228	3.34E-05	0.001586323	3.057572137
hsa_circ_0073027	3.018140943	5.959578927	10.63243542	3.50E-05	0.001639133	3.005468776
hsa_circ_0081323	2.491436015	5.372409532	10.58639314	3.60E-05	0.001639133	2.978436064
hsa_circ_0006308	1.746012706	6.907516768	10.58268818	3.60E-05	0.001639133	2.976255426
hsa_circ_0000520	2.137298412	10.63968661	10.42346305	3.94E-05	0.00174754	2.881778462
hsa_circ_0000518	2.253773243	11.05154707	10.40267171	3.98E-05	0.00174754	2.869330954
hsa_circ_0086414	-2.375783983	5.049963204	-10.37593748	4.04E-05	0.00174754	2.853287479
hsa_circ_0072338	4.097848375	4.819785097	10.33082728	4.15E-05	0.00174754	2.826118948
hsa_circ_0003664	1.46338547	7.086055085	10.31657766	4.18E-05	0.00174754	2.81751127
hsa_circ_0000213	2.6474142	6.484298846	10.29684294	4.23E-05	0.00174754	2.80556991
hsa_circ_0003715	1.559197949	6.869127602	10.29170697	4.24E-05	0.00174754	2.802458281
hsa_circ_0007637	1.936774722	6.945882614	10.25664797	4.33E-05	0.00174754	2.781174841
hsa_circ_0003381	2.376405295	5.791763017	10.25331433	4.33E-05	0.00174754	2.779147158
hsa_circ_0008583	1.55436792	12.95755151	10.18945312	4.50E-05	0.001789348	2.740171932
hsa_circ_0001746	2.506079943	6.315465495	10.16826142	4.55E-05	0.001789348	2.727182794
hsa_circ_0008812	1.673542639	7.532162473	10.12381687	4.67E-05	0.001813296	2.699850569
hsa_circ_0013966	1.788970767	5.705378352	10.08025119	4.79E-05	0.00183709	2.672939079
hsa_circ_0005735	1.589008068	6.146786553	10.02706458	4.94E-05	0.001841824	2.639922643
hsa_circ_0008496	1.496172745	9.387523058	10.01861604	4.96E-05	0.001841824	2.634661608
hsa_circ_0007707	2.271274097	6.956865792	9.998529165	5.02E-05	0.001841824	2.62213499
hsa_circ_0038090	1.689148772	7.574016936	9.994782734	5.03E-05	0.001841824	2.619795793
hsa_circ_0040000	3.74965223	4.626398134	9.915466687	5.27E-05	0.001907394	2.570061668
hsa_circ_0058514	3.749794897	4.585402979	9.845772443	5.49E-05	0.001933063	2.5260259
hsa_circ_0062545	1.51235403	8.945616559	9.840256689	5.51E-05	0.001933063	2.522527329
hsa_circ_0008139	2.412273402	6.792102148	9.82146895	5.57E-05	0.001933063	2.510595593
hsa_circ_0007905	1.663961414	8.077887583	9.812700038	5.60E-05	0.001933063	2.505018717
hsa_circ_0002359	1.917269184	7.891894937	9.786337112	5.69E-05	0.001933063	2.488221958
hsa_circ_0008500	1.842074156	9.170029586	9.781204212	5.71E-05	0.001933063	2.484946287
hsa_circ_0083092	1.613128102	7.657238549	9.756407043	5.79E-05	0.001941151	2.469096964
hsa_circ_0033480	2.371772102	6.673919842	9.713892899	5.94E-05	0.001962687	2.441828935
hsa_circ_0001247	1.561353392	8.931671986	9.698069395	6.00E-05	0.001962687	2.431649243
hsa_circ_0001017	1.49802802	8.655992939	9.685933761	6.04E-05	0.001962687	2.423830734
hsa_circ_0049613	-2.072049077	8.712533736	-9.612388471	6.31E-05	0.002011747	2.376236937
hsa_circ_0035360	-1.616033699	6.990546655	-9.611330108	6.32E-05	0.002011747	2.375549371
hsa_circ_0006459	2.268532305	5.958185915	9.56837428	6.48E-05	0.002044274	2.347578932
hsa_circ_0020353	1.743299368	6.56357755	9.531173908	6.63E-05	0.002070483	2.323254529
hsa_circ_0006784	2.504059277	7.447036798	9.493315287	6.79E-05	0.002098236	2.298402282
hsa_circ_0014614	2.680484005	6.514316252	9.470631162	6.88E-05	0.00210707	2.283463981
hsa_circ_0006272	1.567081261	8.278648053	9.410355969	7.14E-05	0.002165627	2.243597163
hsa_circ_0008153	2.365173741	7.681863275	9.370764091	7.32E-05	0.002193739	2.217272499
hsa_circ_0020407	2.25609516	6.488758327	9.35791664	7.37E-05	0.002193739	2.208706553
hsa_circ_0000512	1.62406018	11.89073995	9.322515136	7.54E-05	0.002193739	2.185042561
hsa_circ_0085154	1.408468062	8.131393046	9.314309026	7.58E-05	0.002193739	2.17954455
hsa_circ_0063846	1.530125701	6.179314351	9.3142226	7.58E-05	0.002193739	2.179486621
hsa_circ_0000981	1.345791433	13.88575459	9.279390662	7.74E-05	0.00221881	2.156096058
hsa_circ_0000517	2.588656298	10.05291009	9.267006173	7.80E-05	0.00221881	2.147758694
hsa_circ_0067597	1.712192955	9.085098833	9.23698528	7.95E-05	0.002240799	2.127502732
hsa_circ_0006735	1.388243812	9.289483582	9.219565422	8.04E-05	0.002245497	2.11571936
hsa_circ_0005257	1.651962828	8.838050098	9.194436857	8.16E-05	0.002260723	2.098682995
hsa_circ_0041915	1.50212979	6.694238408	9.181091122	8.23E-05	0.002260723	2.089616436
hsa_circ_0004791	3.739123177	5.049125054	9.156065233	8.36E-05	0.002276996	2.072579982
hsa_circ_0007827	1.829397856	6.652475304	9.081364788	8.77E-05	0.002366953	2.02145528
hsa_circ_0000620	2.33373649	7.387882079	9.043197826	8.98E-05	0.002400029	1.9951754
hsa_circ_0000839	1.375568271	8.740835018	9.031237698	9.05E-05	0.002400029	1.986918031
hsa_circ_0005036	2.466553087	5.382432664	9.020147717	9.12E-05	0.002400029	1.979251913
hsa_circ_0001361	3.912116099	5.299502368	8.948394403	9.55E-05	0.002492383	1.929429163
hsa_circ_0008106	1.282441142	7.183207064	8.894280108	9.89E-05	0.002559049	1.891597758
hsa_circ_0036617	2.009354071	6.926550449	8.868677237	0.000100512	0.002559049	1.873621234
hsa_circ_0023984	5.049874383	5.532486682	8.820522845	0.000103707	0.002559049	1.839674792
hsa_circ_0001258	2.252169365	7.9358324	8.81247927	0.000104252	0.002559049	1.833987106
hsa_circ_0005218	1.369395013	8.168152178	8.786657509	0.000106024	0.002559049	1.815694553
hsa_circ_0009071	2.405522677	8.931638521	8.7702623	0.000107167	0.002559049	1.804053135
hsa_circ_0034867	1.369562931	6.769054647	8.76852684	0.000107289	0.002559049	1.802819651
hsa_circ_0076995	2.760921018	6.88495785	8.759707759	0.00010791	0.002559049	1.796547842
hsa_circ_0006157	3.407845722	6.451749283	8.75847925	0.000107997	0.002559049	1.795673691
hsa_circ_0000830	2.499300791	5.820398489	8.756720101	0.000108122	0.002559049	1.794421757
hsa_circ_0007610	4.050138029	4.874378101	8.747687078	0.000108764	0.002559049	1.787989426
hsa_circ_0067434	2.079119319	7.52680979	8.74197801	0.000109173	0.002559049	1.783920773
hsa_circ_0002762	1.283489825	7.190461919	8.735048932	0.00010967	0.002559049	1.778979245
hsa_circ_0000711	1.393514739	8.624507662	8.733955798	0.000109749	0.002559049	1.778199325
hsa_circ_0000977	1.665699702	7.631880022	8.729440772	0.000110075	0.002559049	1.774976994
hsa_circ_0084789	-1.960171042	6.941856761	-8.672846128	0.000114259	0.002620729	1.734450338
hsa_circ_0006801	1.372420902	9.771897536	8.671320807	0.000114374	0.002620729	1.733354588
hsa_circ_0081813	2.151859387	5.770493435	8.617394787	0.000118536	0.0026793	1.694497195
hsa_circ_0046995	2.388380326	5.800581043	8.616426677	0.000118613	0.0026793	1.693797495
hsa_circ_0003549	2.163086271	8.004138625	8.576535062	0.000121806	0.002732067	1.664900798
hsa_circ_0008250	1.349118312	8.150910416	8.509483296	0.0001274	0.002830265	1.616041771
hsa_circ_0000478	1.365919595	7.321906265	8.502943418	0.000127962	0.002830265	1.61125686
hsa_circ_0000443	1.215731378	8.983254267	8.482828941	0.000129706	0.002834246	1.596518286
hsa_circ_0015359	2.284997583	5.748843669	8.480364999	0.000129921	0.002834246	1.594710606
hsa_circ_0000550	-3.460339331	7.443167916	-8.432216866	0.000134217	0.002867561	1.559286951
hsa_circ_0003047	1.482661625	5.450663375	8.423705062	0.000134993	0.002867561	1.553004851
hsa_circ_0067717	1.546017488	9.284013287	8.422930046	0.000135064	0.002867561	1.552432558
hsa_circ_0001615	2.614492866	7.982637669	8.408566369	0.000136387	0.002867561	1.54181706
hsa_circ_0001421	1.306362669	6.987770938	8.400544167	0.000137132	0.002867561	1.535880833
hsa_circ_0006156	1.847874379	8.852365973	8.397374698	0.000137428	0.002867561	1.53353404
hsa_circ_0008309	3.76882667	5.009359432	8.392079614	0.000137923	0.002867561	1.52961151
hsa_circ_0009910	1.14960333	14.27126235	8.384341475	0.000138651	0.002867561	1.523875022
hsa_circ_0000519	1.244413277	12.81160667	8.359739338	0.000140995	0.002881707	1.505603807
hsa_circ_0083126	1.582066026	9.075714675	8.339386228	0.000142969	0.002881707	1.490450146
hsa_circ_0006105	1.93291831	6.972806332	8.336640413	0.000143238	0.002881707	1.488403138
hsa_circ_0001849	1.41482768	8.074432321	8.334947823	0.000143404	0.002881707	1.487140996
hsa_circ_0001400	2.847135644	6.505766475	8.330313136	0.000143859	0.002881707	1.483683746
hsa_circ_0001850	2.230030435	5.958639908	8.299612842	0.000146919	0.00290897	1.460737398
hsa_circ_0005777	1.139051793	8.852677569	8.298341917	0.000147047	0.00290897	1.459785764
hsa_circ_0000195	1.518057403	8.091030676	8.260177977	0.000150959	0.002967926	1.431146244
hsa_circ_0001847	1.63249455	7.445900248	8.183859853	0.000159147	0.003109706	1.373503975
hsa_circ_0006220	1.175407457	9.570442621	8.112531651	0.000167264	0.003219982	1.319179134
hsa_circ_0007308	2.041314339	6.316617067	8.108496979	0.000167737	0.003219982	1.316093109
hsa_circ_0000219	1.142085823	9.078303381	8.107763957	0.000167823	0.003219982	1.315532285
hsa_circ_0004099	1.13261988	9.242408728	8.0598422	0.000173566	0.003276066	1.278766593
hsa_circ_0003314	1.237106115	6.907681418	8.047184491	0.000175121	0.003276066	1.269022051
hsa_circ_0028190	1.22217617	13.17029808	8.045746818	0.000175298	0.003276066	1.26791437
hsa_circ_0001373	1.881175332	5.917547434	8.044499093	0.000175453	0.003276066	1.266952889
hsa_circ_0085923	2.117688925	5.815751397	8.024689405	0.000177923	0.003276066	1.251669474
hsa_circ_0072279	-1.718347152	6.706184613	-8.018849419	0.000178659	0.003276066	1.247157259
hsa_circ_0007693	3.474498191	5.035490996	8.014948361	0.000179153	0.003276066	1.244141464
hsa_circ_0006618	1.265851269	7.280366894	8.013121927	0.000179384	0.003276066	1.242729039
hsa_circ_0006097	1.861777352	6.611251402	8.008249446	0.000180004	0.003276066	1.238959593
hsa_circ_0008618	1.523024988	8.403733303	7.989751498	0.000182378	0.003300423	1.2246301
hsa_circ_0006667	1.150044976	8.893520916	7.95827677	0.000186502	0.003355978	1.20017833
hsa_circ_0084927	1.729602463	8.647674138	7.854588535	0.000200864	0.003594114	1.118998817
hsa_circ_0017726	2.003841204	7.415558878	7.84042117	0.000202924	0.003610679	1.107831541
hsa_circ_0003227	1.087638785	7.49305218	7.778881412	0.000212155	0.003753973	1.059110974
hsa_circ_0034168	1.638528148	7.391908589	7.75638015	0.000215651	0.00379474	1.04121015
hsa_circ_0007706	1.468635555	7.491297871	7.742242224	0.000217881	0.003812915	1.02993886
hsa_circ_0005909	1.399312201	6.976618614	7.729760891	0.000219872	0.003818138	1.0199729
hsa_circ_0007345	1.208237286	9.26952109	7.725370079	0.000220577	0.003818138	1.016463538
hsa_circ_0047880	-1.094655464	8.019589964	-7.683939398	0.000227361	0.003914302	0.983261735
hsa_circ_0001965	1.299486613	9.54969878	7.676336077	0.000228632	0.00391502	0.977151179
hsa_circ_0050511	1.548375466	6.696793657	7.633916726	0.000235874	0.004017434	0.942960542
hsa_circ_0007364	1.109098171	9.51262198	7.60675407	0.00024065	0.004076973	0.920978002
hsa_circ_0005273	1.060679783	10.66868572	7.589175182	0.0002438	0.004108483	0.906714299
hsa_circ_0052867	2.16595786	6.450116506	7.571938121	0.000246935	0.004134039	0.892699444
hsa_circ_0000994	-1.358566914	7.531155411	-7.563899426	0.000248412	0.004134039	0.886153783
hsa_circ_0001147	1.219014161	9.083597693	7.556317493	0.000249816	0.004134039	0.879974397
hsa_circ_0004964	1.147309235	6.901803649	7.547179385	0.000251519	0.004134039	0.872519402
hsa_circ_0003967	1.081880798	6.784051983	7.545642245	0.000251806	0.004134039	0.871264598
hsa_circ_0007099	1.772138669	8.811773015	7.505407495	0.000259476	0.004238103	0.838339341
hsa_circ_0001070	2.367314945	6.710559535	7.498526179	0.000260814	0.004238228	0.83269256
hsa_circ_0054404	2.154452201	6.293985258	7.450774479	0.000270322	0.004370442	0.79338147
hsa_circ_0000131	1.570956016	6.245848414	7.407204157	0.000279347	0.004493534	0.757319025
hsa_circ_0005881	4.546420004	5.338758662	7.384725453	0.000284138	0.004547629	0.738641037
hsa_circ_0005053	1.112903985	7.05115556	7.377613985	0.000285673	0.004549338	0.732721629
hsa_circ_0038138	3.743654247	4.786137409	7.367628822	0.000287844	0.004561116	0.724401813
hsa_circ_0050509	2.738558023	6.094617341	7.353213355	0.000291013	0.004568626	0.71237321
hsa_circ_0002408	2.081661701	5.381331681	7.351943304	0.000291294	0.004568626	0.711312464
hsa_circ_0000154	1.858933338	8.274165402	7.345964285	0.000292622	0.004568626	0.706316644
hsa_circ_0000442	1.565679217	6.994453366	7.308601943	0.000301076	0.004677687	0.675017799
hsa_circ_0006174	1.134981633	10.8917976	7.298637705	0.000303377	0.004690567	0.666647153
hsa_circ_0060158	1.554800924	5.642261136	7.289526737	0.0003055	0.004700561	0.658984626
hsa_circ_0003643	1.187877775	8.963046455	7.277422518	0.000308346	0.00470129	0.64879185
hsa_circ_0002211	1.309068801	6.909986113	7.276772993	0.000308499	0.00470129	0.648244479
hsa_circ_0087540	1.200759586	6.893023809	7.258324047	0.000312898	0.00472711	0.632679411
hsa_circ_0000921	2.326310752	7.208610668	7.253906822	0.000313962	0.00472711	0.628947592
hsa_circ_0005571	-1.358019878	7.779919542	-7.251075405	0.000314646	0.00472711	0.626554482
hsa_circ_0003528	1.11446964	12.29657247	7.242318161	0.000316773	0.004730188	0.619147754
hsa_circ_0000591	1.717841888	7.997489213	7.238025648	0.000317821	0.004730188	0.615514393
hsa_circ_0001839	1.871833415	6.344151368	7.199538759	0.000327402	0.004850033	0.582854151
hsa_circ_0009043	1.155675853	10.33076574	7.193561656	0.000328919	0.004850033	0.577768449
hsa_circ_0062688	1.48243446	7.446034131	7.169286472	0.000335165	0.00491936	0.557076138
hsa_circ_0053442	1.844482684	6.387386398	7.140802932	0.000342668	0.005006415	0.532719746
hsa_circ_0001136	1.74074668	8.715420513	7.128383746	0.000346	0.005032007	0.522073971
hsa_circ_0005101	1.431815442	5.928703945	7.099967807	0.000353763	0.005121528	0.49765591
hsa_circ_0005199	3.80771236	4.818166466	7.085210241	0.000357874	0.005157272	0.484941658
hsa_circ_0052852	1.428218434	7.276185476	7.079529444	0.000359471	0.005157272	0.480041397
hsa_circ_0062813	1.2285325	6.504575401	7.043611787	0.000369758	0.005281079	0.448981051
hsa_circ_0085434	1.301922813	7.067109947	7.03197387	0.000373164	0.005305924	0.438888099
hsa_circ_0005691	1.061243138	5.779412846	7.017384126	0.000377484	0.005340225	0.42621514
hsa_circ_0001030	0.992767911	9.994756188	7.012544569	0.00037893	0.005340225	0.422006465
hsa_circ_0008667	-1.824552232	6.872951538	-7.006038051	0.000380883	0.00534411	0.416344253
hsa_circ_0007142	2.251737437	7.604902534	6.990340765	0.000385644	0.005387177	0.402665551
hsa_circ_0017713	2.73511117	6.041021338	6.977483929	0.000389594	0.005418592	0.39144267
hsa_circ_0056958	1.328659026	7.156832822	6.962251366	0.000394334	0.005460675	0.378123365
hsa_circ_0001190	1.068136342	10.62392994	6.923167832	0.000406802	0.005603025	0.343836154
hsa_circ_0001806	1.05928892	13.95939472	6.919078769	0.000408132	0.005603025	0.340239497
hsa_circ_0000765	1.614455786	7.035073201	6.908274324	0.000411672	0.005620019	0.330727528
hsa_circ_0000130	2.594048282	5.807022541	6.904550825	0.000412899	0.005620019	0.327446556
hsa_circ_0004979	1.222938185	7.030351525	6.861593499	0.000427372	0.005785883	0.289486975
hsa_circ_0050278	1.020371343	7.56721112	6.85768083	0.000428718	0.005785883	0.286019642
hsa_circ_0003810	2.650236062	7.247351995	6.839915702	0.000434895	0.005844474	0.270255721
hsa_circ_0008394	1.308191462	8.832487072	6.81896805	0.000442309	0.005919137	0.251623858
hsa_circ_0043278	0.96827466	12.68127412	6.79252989	0.000451874	0.005980233	0.228040359
hsa_circ_0036683	1.462962437	7.902433987	6.788860233	0.00045322	0.005980233	0.224760909
hsa_circ_0083054	1.656560979	8.650669631	6.781530143	0.000455923	0.005980233	0.218205847
hsa_circ_0000511	1.809039783	12.70013764	6.778416283	0.000457077	0.005980233	0.215419443
hsa_circ_0005615	1.093420268	9.403476989	6.772519181	0.000459271	0.005980233	0.210139578
hsa_circ_0003423	1.084119998	7.263910496	6.77011884	0.000460168	0.005980233	0.207989384
hsa_circ_0008488	1.848035026	5.893314947	6.770067303	0.000460187	0.005980233	0.207943211
hsa_circ_0006697	0.999567517	8.860446681	6.762062809	0.000463192	0.005980233	0.20076828
hsa_circ_0006732	1.746632709	6.143609708	6.753718206	0.000466348	0.005980233	0.193280999
hsa_circ_0005742	1.083323114	7.012705266	6.752362764	0.000466863	0.005980233	0.192064092
hsa_circ_0001824	1.454270261	7.865629501	6.744155698	0.000469995	0.005980233	0.184691527
hsa_circ_0087862	1.156511868	8.163874129	6.743263766	0.000470337	0.005980233	0.183889841
hsa_circ_0008826	1.365484915	6.106966809	6.740796656	0.000471284	0.005980233	0.181671896
hsa_circ_0087765	1.47729462	5.985798	6.728218028	0.000476146	0.006017957	0.170353214
hsa_circ_0006006	1.423967589	6.064670724	6.692960698	0.000490084	0.006169635	0.138534216
hsa_circ_0000142	1.206976507	6.558445934	6.687896322	0.000492124	0.006170927	0.1339524
hsa_circ_0064735	1.020696221	7.361293631	6.674371424	0.00049762	0.006180137	0.121702238
hsa_circ_0087023	1.439847836	5.417067631	6.671908277	0.000498629	0.006180137	0.119469052
hsa_circ_0001369	1.097531908	8.641830219	6.671784069	0.00049868	0.006180137	0.119356422
hsa_circ_0000540	0.951420525	9.854678751	6.622988144	0.000519151	0.006408901	0.074975615
hsa_circ_0001016	1.264373621	8.626468708	6.583095532	0.000536603	0.006596304	0.038493714
hsa_circ_0005163	2.631817908	5.949976037	6.577157928	0.000539258	0.006596304	0.033048384
hsa_circ_0088021	1.313578416	6.81905843	6.574291093	0.000540545	0.006596304	0.030417801
hsa_circ_0000592	1.415028663	6.885130725	6.549909378	0.000551634	0.006705931	0.008007643
hsa_circ_0007351	3.088828588	7.253273139	6.543644422	0.000554525	0.006713459	0.002238364
hsa_circ_0002607	1.35094748	6.101157041	6.539453622	0.000556469	0.006713459	-0.001623362
hsa_circ_0091585	4.534350016	5.428402941	6.533846186	0.000559082	0.006719529	-0.006793618
hsa_circ_0007439	1.343244694	5.973794747	6.528009386	0.000561816	0.006727012	-0.012179171
hsa_circ_0003331	1.09590043	6.851871967	6.519257699	0.000565946	0.006730961	-0.020261556
hsa_circ_0000332	-1.697088937	11.38208849	-6.517157079	0.000566942	0.006730961	-0.022202831
hsa_circ_0018550	1.057443479	8.48004395	6.512301672	0.000569252	0.006730961	-0.02669186
hsa_circ_0007489	1.448296805	7.019382259	6.509480648	0.000570599	0.006730961	-0.029301258
hsa_circ_0050516	2.217713579	6.645917016	6.49693548	0.000576635	0.006777061	-0.040916373
hsa_circ_0000642	1.779603982	5.744927414	6.487938709	0.000581009	0.006803357	-0.049257288
hsa_circ_0050532	1.128608555	7.225903263	6.478588959	0.000585594	0.006831932	-0.057935323
hsa_circ_0091671	1.967390198	5.243155317	6.47146748	0.000589114	0.006847918	-0.064551932
hsa_circ_0006602	1.375433613	6.236465337	6.452457579	0.000598631	0.00693323	-0.082242831
hsa_circ_0001380	0.95946909	12.08167293	6.435716282	0.000607157	0.007006499	-0.09785718
hsa_circ_0000647	1.962890965	6.241438468	6.416251497	0.000617245	0.0070972	-0.116052607
hsa_circ_0001423	1.149298233	6.352114555	6.40398107	0.000623703	0.007133295	-0.127545517
hsa_circ_0006485	1.076181285	7.232305644	6.401791069	0.000624863	0.007133295	-0.129598595
hsa_circ_0004837	1.340464259	8.431632561	6.366420211	0.000643955	0.007324993	-0.162835739
hsa_circ_0087047	1.250698866	6.650016393	6.357596728	0.000648821	0.007354079	-0.171149828
hsa_circ_0036627	1.11583702	6.731133658	6.350493686	0.000652769	0.007372587	-0.177849455
hsa_circ_0058792	-1.206037928	8.226303994	-6.333191252	0.000662501	0.007456059	-0.19419409
hsa_circ_0000514	2.1291061	11.66872851	6.318330752	0.000670991	0.007511679	-0.208260201
hsa_circ_0004956	2.052964375	6.669152557	6.316302464	0.00067216	0.007511679	-0.210182091
hsa_circ_0005535	3.253928093	5.154126928	6.293999662	0.000685162	0.007630218	-0.231347144
hsa_circ_0005811	2.648319476	5.903443578	6.251224374	0.000710913	0.007877648	-0.272106044
hsa_circ_0001772	1.087432352	9.089993752	6.24631613	0.000713938	0.007877648	-0.276796907
hsa_circ_0005954	3.753757255	5.619515135	6.244919809	0.000714801	0.007877648	-0.278131914
hsa_circ_0008567	1.390646499	8.98275055	6.22680521	0.000726107	0.007974663	-0.295472293
hsa_circ_0006716	1.407245357	8.443157913	6.20634618	0.000739124	0.008079324	-0.315104372
hsa_circ_0039929	1.187274043	7.923281981	6.203880388	0.00074071	0.008079324	-0.317473906
hsa_circ_0092291	1.325909101	9.45104354	6.196535122	0.00074546	0.008090972	-0.324536781
hsa_circ_0001865	1.160594869	8.132418101	6.192135539	0.000748321	0.008090972	-0.328770344
hsa_circ_0005360	1.741982598	5.475383386	6.190483326	0.000749399	0.008090972	-0.330360815
hsa_circ_0078368	1.133021154	7.225807578	6.173865092	0.000760339	0.008163112	-0.346376424
hsa_circ_0005939	0.929224464	9.423739859	6.172558894	0.000761207	0.008163112	-0.347636675
hsa_circ_0051899	-0.89938905	11.38891276	-6.167867388	0.000764332	0.008169124	-0.352164859
hsa_circ_0078051	0.989614743	12.40715808	6.161981196	0.000768275	0.008183794	-0.357849922
hsa_circ_0009343	0.931270648	8.586690301	6.15212408	0.000774928	0.008203884	-0.36737966
hsa_circ_0070022	3.363803914	4.632243249	6.151558164	0.000775312	0.008203884	-0.367927139
hsa_circ_0003651	2.738745201	6.104556058	6.118186054	0.000798344	0.008419624	-0.400281156
hsa_circ_0067911	1.195908822	8.860680944	6.110422393	0.000803814	0.008449329	-0.407827499
hsa_circ_0050514	2.408716356	6.949211218	6.10014741	0.000811118	0.008483373	-0.417826234
hsa_circ_0008521	0.850047889	7.04497608	6.095236459	0.000814636	0.008483373	-0.42260973
hsa_circ_0008319	1.197555893	7.506200328	6.091574534	0.000817271	0.008483373	-0.426178547
hsa_circ_0001278	0.937500056	7.274962144	6.090902694	0.000817755	0.008483373	-0.426833484
hsa_circ_0078224	1.448504432	6.963045515	6.085045929	0.000821992	0.008483373	-0.432545248
hsa_circ_0006702	1.54040588	5.856269218	6.083610717	0.000823034	0.008483373	-0.433945571
hsa_circ_0035482	1.171612907	6.994277774	6.068566127	0.000834048	0.008533002	-0.448639723
hsa_circ_0003638	1.252531311	7.339273012	6.066676986	0.000835443	0.008533002	-0.450486834
hsa_circ_0085173	1.135891456	7.318928744	6.066077218	0.000835886	0.008533002	-0.451073349
hsa_circ_0005771	3.379977011	4.66978409	6.059855547	0.000840501	0.008552706	-0.457160176
hsa_circ_0010497	1.444878169	7.046291864	6.050505962	0.000847492	0.008596375	-0.466316127
hsa_circ_0000008	0.903662935	7.738388883	6.038186973	0.000856804	0.008663242	-0.478396516
hsa_circ_0001383	1.025203662	9.273756724	6.027220683	0.000865192	0.008720369	-0.489166248
hsa_circ_0088300	1.559493879	6.510197219	6.009127158	0.000879237	0.008807463	-0.506968165
hsa_circ_0002226	1.360449074	6.352472244	6.008965421	0.000879364	0.008807463	-0.507127479
hsa_circ_0008032	1.366185009	6.601718482	5.998096672	0.000887927	0.008850503	-0.517840895
hsa_circ_0041506	0.954004521	7.597124783	5.996467291	0.000889219	0.008850503	-0.519448261
hsa_circ_0006790	1.775098445	6.047080793	5.990855717	0.000893684	0.00886724	-0.524986553
hsa_circ_0000229	3.022192566	4.932123198	5.981941783	0.000900831	0.008910389	-0.533792176
hsa_circ_0004494	0.90254757	8.831369973	5.972226399	0.000908694	0.008960338	-0.543400845
hsa_circ_0008870	2.034336951	6.195253659	5.967208043	0.000912786	0.00897291	-0.548368715
hsa_circ_0000399	1.779651818	5.83116403	5.961237867	0.000917682	0.00899328	-0.554282947
hsa_circ_0031017	0.856456474	8.57457149	5.94263378	0.000933131	0.009082241	-0.572741445
hsa_circ_0001897	1.113747512	8.536868481	5.940677646	0.000934772	0.009082241	-0.574684803
hsa_circ_0043691	1.335541599	7.632348645	5.940032657	0.000935314	0.009082241	-0.575325686
hsa_circ_0005231	1.344307083	7.875076127	5.931933838	0.00094215	0.009120813	-0.583377404
hsa_circ_0006275	1.222832345	6.146092508	5.924474537	0.000948496	0.009154427	-0.590800649
hsa_circ_0079557	2.349175265	7.824887843	5.908598711	0.000962167	0.009225536	-0.606623159
hsa_circ_0084984	0.954588527	11.96213352	5.907828906	0.000962835	0.009225536	-0.60739119
hsa_circ_0047270	1.129792844	8.657218804	5.905852844	0.000964554	0.009225536	-0.609363043
hsa_circ_0092350	-0.860308793	11.3758044	-5.891416605	0.000977215	0.009318474	-0.623783554
hsa_circ_0001654	1.230609829	8.643232822	5.888132139	0.000980122	0.009318474	-0.627068138
hsa_circ_0082131	1.13661718	7.092925381	5.884810025	0.000983072	0.009318708	-0.630391766
hsa_circ_0008806	1.540369692	6.829408539	5.870272944	0.000996102	0.009414202	-0.644951993
hsa_circ_0002037	3.431241227	4.670281732	5.844763367	0.001019445	0.009589919	-0.670567348
hsa_circ_0005051	0.958929833	10.93549214	5.840438867	0.001023464	0.009589919	-0.67491803
hsa_circ_0005379	1.699473834	6.550941741	5.840155944	0.001023728	0.009589919	-0.675202748
hsa_circ_0002360	2.943269397	4.984772071	5.809927849	0.001052335	0.009828996	-0.705681931
hsa_circ_0007387	1.07628729	9.944817552	5.805424573	0.001056674	0.009840667	-0.710232665
hsa_circ_0008334	1.643244761	5.978127055	5.79800321	0.00106387	0.009878793	-0.71773794
hsa_circ_0050518	1.628381386	7.050629744	5.793233228	0.001068524	0.009893169	-0.722565603
hsa_circ_0005952	0.982215882	7.09085419	5.789372351	0.001072309	0.009899428	-0.726475319
hsa_circ_0006987	3.825810337	5.784951065	5.78044786	0.001081114	0.009951876	-0.735520069
hsa_circ_0005962	0.923286181	7.362391069	5.770780944	0.001090746	0.010011599	-0.745328868
hsa_circ_0067913	0.960664175	8.611461103	5.762081033	0.001099497	0.010062926	-0.754166816
hsa_circ_0008678	2.498768065	5.422652964	5.732265752	0.001130101	0.010278885	-0.784529698
hsa_circ_0003127	1.002010147	6.776114148	5.730918228	0.001131506	0.010278885	-0.785904703
hsa_circ_0087354	1.04056469	10.92939867	5.729703824	0.001132775	0.010278885	-0.787144076
hsa_circ_0004717	1.716223554	5.28409251	5.724437215	0.001138296	0.010299638	-0.792521192
hsa_circ_0003018	1.942015215	6.157884786	5.715037304	0.001148226	0.010338593	-0.802127331
hsa_circ_0027035	1.119806753	6.319460369	5.7142205	0.001149093	0.010338593	-0.8029626
hsa_circ_0075048	0.962155207	7.057828832	5.686852259	0.001178595	0.010574158	-0.83099999
hsa_circ_0000560	1.064155209	7.079978559	5.677793284	0.00118855	0.010633514	-0.84030208
hsa_circ_0000357	1.032050923	9.629761476	5.66453697	0.001203289	0.01071668	-0.853933586
hsa_circ_0008190	0.85472191	6.852267218	5.663389119	0.001204575	0.01071668	-0.855115012
hsa_circ_0015454	1.298777454	10.46463417	5.645959095	0.001224296	0.010861793	-0.873076203
hsa_circ_0055521	-0.870687122	6.845045225	-5.639330332	0.001231893	0.010898827	-0.879917493
hsa_circ_0003958	0.80213426	10.71849413	5.635214188	0.001236636	0.01091049	-0.884168528
hsa_circ_0008043	0.889852778	9.407775218	5.629116736	0.001243702	0.010942516	-0.890469916
hsa_circ_0003345	1.25770122	6.738925819	5.610370787	0.001265713	0.011094549	-0.909873682
hsa_circ_0001329	1.067642011	8.494759246	5.607982686	0.001268549	0.011094549	-0.91234893
hsa_circ_0053441	2.187616715	6.759033788	5.605561224	0.001271432	0.011094549	-0.91485953
hsa_circ_0046965	1.185671294	8.018819787	5.600724524	0.001277212	0.011114538	-0.919876607
hsa_circ_0007551	1.8870831	7.41407342	5.585098789	0.001296092	0.011223138	-0.936106336
hsa_circ_0008102	1.724558903	5.929287765	5.584567461	0.001296739	0.011223138	-0.936658774
hsa_circ_0003513	4.455216032	6.462767717	5.578509055	0.001304149	0.011250375	-0.942960535
hsa_circ_0005542	1.475995376	7.262214398	5.576227996	0.001306951	0.011250375	-0.945334488
hsa_circ_0032064	1.188094436	5.758583499	5.563588934	0.001322602	0.011354412	-0.958500846
hsa_circ_0007353	1.45694526	7.04455791	5.552108611	0.001337003	0.011447187	-0.970478622
hsa_circ_0001696	1.333187002	7.566594343	5.544768805	0.001346303	0.011495912	-0.978145711
hsa_circ_0001449	-1.231839805	7.140619007	-5.538887373	0.001353808	0.011509172	-0.984294607
hsa_circ_0007452	1.621283814	7.822154049	5.536851779	0.001356417	0.011509172	-0.986423852
hsa_circ_0082077	1.218163558	6.119826529	5.53497079	0.001358833	0.011509172	-0.988391873
hsa_circ_0003502	0.973589617	10.02947325	5.532269878	0.00136231	0.011509172	-0.991218584
hsa_circ_0000847	0.830874457	7.415675759	5.521884071	0.001375776	0.011592183	-1.002097256
hsa_circ_0001599	1.692772912	5.547480805	5.517672503	0.001381279	0.011607846	-1.006512817
hsa_circ_0040823	1.145942178	7.578310723	5.511477661	0.00138942	0.01163542	-1.013012051
hsa_circ_0009109	1.771824226	7.424110384	5.509623569	0.001391867	0.01163542	-1.014958252
hsa_circ_0004870	1.066984582	8.205094173	5.505072421	0.001397894	0.011655215	-1.019737456
hsa_circ_0073817	1.023153628	7.51220034	5.49891594	0.001406094	0.011680103	-1.026206878
hsa_circ_0003037	1.477044258	8.362504578	5.49733184	0.001408213	0.011680103	-1.027872327
hsa_circ_0005142	1.504202572	7.827575446	5.493429246	0.001413449	0.011693078	-1.031976775
hsa_circ_0006467	-3.258124188	4.43505929	-5.487485325	0.001421466	0.011728933	-1.038232086
hsa_circ_0055945	3.742774113	5.393279252	5.48392314	0.001426295	0.011738369	-1.041983174
hsa_circ_0037955	1.869912947	6.401899698	5.457643135	0.001462503	0.012005339	-1.069709874
hsa_circ_0004673	2.538313959	6.555874807	5.448746358	0.001474996	0.012076768	-1.079117625
hsa_circ_0008378	1.445532201	6.024844331	5.439385658	0.001488272	0.012144303	-1.089027555
hsa_circ_0028587	1.138360778	7.669459827	5.437564506	0.001490871	0.012144303	-1.090956946
hsa_circ_0048009	0.878468779	8.85764919	5.431671516	0.001499314	0.01218193	-1.097203274
hsa_circ_0061721	0.997608627	6.696966294	5.426944102	0.001506128	0.012187979	-1.102217559
hsa_circ_0000740	1.696652448	7.486287514	5.425847902	0.001507712	0.012187979	-1.103380714
hsa_circ_0001020	1.594151865	6.843323055	5.398423927	0.001547983	0.01248184	-1.132533083
hsa_circ_0002820	1.39445407	5.661006623	5.385756672	0.001566996	0.012603235	-1.146033408
hsa_circ_0006010	0.793543879	9.191985224	5.375238706	0.001582983	0.012685926	-1.157259803
hsa_circ_0001993	1.559558063	6.64419021	5.373762046	0.001585243	0.012685926	-1.158837138
hsa_circ_0006936	0.870696963	7.802744354	5.369474025	0.001591825	0.012687156	-1.163419199
hsa_circ_0005576	0.990887062	7.866710486	5.368474391	0.001593363	0.012687156	-1.164487745
hsa_circ_0002669	1.295506115	7.743375899	5.3377333	0.001641519	0.013037998	-1.197415113
hsa_circ_0003979	1.442691351	6.664200559	5.328747494	0.001655905	0.013119546	-1.207064581
hsa_circ_0001796	1.307811867	6.889053541	5.313419832	0.001680776	0.013283551	-1.223550035
hsa_circ_0059512	1.675181338	6.451284404	5.310756175	0.001685141	0.013285084	-1.226418209
hsa_circ_0004680	0.950224547	7.699828067	5.304961809	0.001694681	0.013320326	-1.232660863
hsa_circ_0000961	-1.303283498	6.889841586	-5.301059943	0.00170114	0.013320326	-1.236867222
hsa_circ_0001975	1.481690922	5.797899973	5.300446367	0.001702158	0.013320326	-1.237528872
hsa_circ_0038646	1.211128918	9.647965548	5.294018329	0.001712866	0.013371272	-1.244463689
hsa_circ_0004928	1.162777658	8.238270586	5.2858301	0.001726618	0.013445666	-1.253305775
hsa_circ_0003410	3.537893402	5.674932591	5.261633722	0.00176799	0.013734267	-1.279488772
hsa_circ_0002111	2.141398944	7.722273469	5.257362086	0.00177541	0.01375835	-1.284119592
hsa_circ_0007613	1.710491136	6.13294215	5.248441626	0.00179102	0.013837914	-1.293798342
hsa_circ_0004366	0.845076315	8.942657077	5.24654019	0.001794367	0.013837914	-1.295862847
hsa_circ_0002078	0.927541986	9.584317252	5.243155321	0.001800343	0.013847846	-1.299539254
hsa_circ_0005733	0.874276227	6.912427518	5.240892699	0.00180435	0.013847846	-1.301997647
hsa_circ_0002315	1.304592849	5.96086977	5.225947278	0.001831076	0.013991614	-1.318254186
hsa_circ_0002513	0.760257958	8.950969248	5.225502256	0.001831879	0.013991614	-1.318738728
hsa_circ_0007380	1.31702472	8.133913273	5.223075692	0.001836262	0.013991614	-1.321381267
hsa_circ_0008832	0.922223257	11.14584638	5.203153221	0.001872704	0.014235234	-1.343108131
hsa_circ_0001053	1.630817607	5.678094805	5.199643361	0.001879209	0.014250668	-1.346941651
hsa_circ_0002058	0.866086064	6.816846631	5.182961404	0.001910477	0.014425017	-1.365185595
hsa_circ_0002452	1.819027192	6.067096783	5.178169457	0.001919568	0.014425017	-1.370433467
hsa_circ_0005654	-3.288349139	4.55378507	-5.177819136	0.001920234	0.014425017	-1.370817246
hsa_circ_0063329	1.218719976	5.579608721	5.177775931	0.001920316	0.014425017	-1.370864578
hsa_circ_0001727	1.025045258	9.014002611	5.17538135	0.001924879	0.014425271	-1.373488333
hsa_circ_0023988	2.88338397	4.877522505	5.164888212	0.00194502	0.014541989	-1.384995249
hsa_circ_0013235	2.680466519	5.506066512	5.160810865	0.00195291	0.014566786	-1.389470711
hsa_circ_0005325	1.70248793	8.644686508	5.149263048	0.001975454	0.014700515	-1.402158804
hsa_circ_0006820	1.111873966	7.899718661	5.139926026	0.001993897	0.014803177	-1.412431578
hsa_circ_0000377	1.672106765	6.155985252	5.137512114	0.001998697	0.014804304	-1.415089418
hsa_circ_0032627	1.110395774	6.825026918	5.130989173	0.002011733	0.014835832	-1.422275632
hsa_circ_0007772	0.96227045	7.850834105	5.126276166	0.002021212	0.014835832	-1.427471624
hsa_circ_0003908	1.276115304	6.483596543	5.124410852	0.002024977	0.014835832	-1.429528963
hsa_circ_0000835	0.739974587	7.55525792	5.124081029	0.002025644	0.014835832	-1.42989279
hsa_circ_0007668	-1.923915636	6.507469152	-5.123784257	0.002026244	0.014835832	-1.430220173
hsa_circ_0004872	2.880235752	5.001194233	5.104955854	0.002064727	0.015082926	-1.451016178
hsa_circ_0089490	0.917510403	7.478647547	5.101880734	0.00207109	0.01509479	-1.454417436
hsa_circ_0003965	1.756402331	6.023272122	5.083903583	0.002108738	0.015334088	-1.474328101
hsa_circ_0001821	4.753271725	5.844105648	5.081607646	0.002113602	0.015334445	-1.476874288
hsa_circ_0000825	1.515806414	7.438244273	5.075407595	0.002126799	0.015395125	-1.48375388
hsa_circ_0005695	1.50507439	8.413425583	5.041536186	0.002200564	0.015880989	-1.521434536
hsa_circ_0001116	1.264499359	6.248134091	5.040038332	0.002203892	0.015880989	-1.52310463
hsa_circ_0032704	0.958088607	10.7638676	5.035471907	0.002214074	0.015918343	-1.528198131
hsa_circ_0084443	1.08952685	8.097338305	5.027701193	0.002231523	0.016007657	-1.536872641
hsa_circ_0000211	2.080394877	6.296404215	5.022360092	0.002243606	0.016044283	-1.542839974
hsa_circ_0007248	0.809734217	6.912396446	5.020996241	0.002246703	0.016044283	-1.544364389
hsa_circ_0006877	0.86045365	6.875762514	5.014636033	0.002261211	0.016110151	-1.5514769
hsa_circ_0017728	1.047704947	7.313034741	5.012131605	0.002266953	0.016110151	-1.554279153
hsa_circ_0000085	1.875275314	6.539156846	5.010326692	0.002271101	0.016110151	-1.556299262
hsa_circ_0002290	0.932431048	9.168143015	4.99195163	0.002313825	0.016376738	-1.576891798
hsa_circ_0002500	0.955676442	6.138843828	4.984902704	0.002330455	0.01644685	-1.584804269
hsa_circ_0047979	1.388690886	6.315834745	4.978209271	0.002346371	0.01644685	-1.592324321
hsa_circ_0008664	1.364202825	6.505285755	4.97714291	0.002348918	0.01644685	-1.59352297
hsa_circ_0070391	1.803249257	6.722071458	4.975672947	0.002352434	0.01644685	-1.595175559
hsa_circ_0063822	1.003314937	6.940947484	4.973852372	0.002356797	0.01644685	-1.597222751
hsa_circ_0005653	1.065563923	7.600091588	4.973821373	0.002356871	0.01644685	-1.597257614
hsa_circ_0001495	3.407156424	4.829990372	4.972569167	0.002359878	0.01644685	-1.598665972
hsa_circ_0077892	1.453324337	8.077539917	4.963073948	0.002382816	0.016564884	-1.609352625
hsa_circ_0072904	0.969276955	6.311013151	4.958962856	0.002392825	0.016564884	-1.613983602
hsa_circ_0000311	1.068445458	7.620197999	4.957794983	0.002395677	0.016564884	-1.615299609
hsa_circ_0002665	1.45564171	6.414460582	4.957001413	0.002397617	0.016564884	-1.616193948
hsa_circ_0074229	0.953126201	8.449915603	4.952418714	0.002408857	0.016596896	-1.621360347
hsa_circ_0000322	0.97354309	9.791731365	4.949881706	0.002415104	0.016596896	-1.6242218
hsa_circ_0078363	0.874654888	7.240903478	4.948755302	0.002417884	0.016596896	-1.625492552
hsa_circ_0011929	1.151499718	9.686221371	4.944368287	0.002428745	0.016603743	-1.63044351
hsa_circ_0004127	1.384295449	6.056552527	4.944141489	0.002429307	0.016603743	-1.630699539
hsa_circ_0006276	0.790554597	9.471116408	4.938849225	0.002442486	0.016658069	-1.636675992
hsa_circ_0039261	3.363860348	5.628633852	4.930630157	0.002463113	0.016750321	-1.645965667
hsa_circ_0002236	1.339172979	6.54215837	4.927502755	0.002471014	0.016750321	-1.649503012
hsa_circ_0001436	1.27296891	6.553924899	4.927196073	0.00247179	0.016750321	-1.64984997
hsa_circ_0003694	0.816139181	7.110549493	4.920255028	0.002489433	0.016834064	-1.657706223
hsa_circ_0000273	-0.826378725	10.40193353	-4.910972068	0.002513252	0.016924711	-1.668224105
hsa_circ_0009034	1.675275786	6.290119725	4.910889011	0.002513466	0.016924711	-1.668318268
hsa_circ_0044195	0.748418504	8.523126913	4.905645174	0.002527036	0.016980186	-1.674265288
hsa_circ_0001712	0.68117037	8.453412874	4.90162564	0.002537493	0.017014559	-1.678826533
hsa_circ_0019612	1.042001576	9.014712946	4.894079798	0.002557257	0.017109397	-1.687395666
hsa_circ_0053936	1.344265883	9.23102496	4.891309008	0.002564558	0.017109397	-1.69054428
hsa_circ_0001295	-1.214401406	7.43259696	-4.890099438	0.002567753	0.017109397	-1.691919136
hsa_circ_0068894	2.608209207	8.596400185	4.883153529	0.002586184	0.017193617	-1.699818318
hsa_circ_0005311	3.634367007	5.780772364	4.879379059	0.002596263	0.017193617	-1.704113748
hsa_circ_0063419	0.987125196	7.308921501	4.879257809	0.002596587	0.017193617	-1.704251768
hsa_circ_0008342	0.758715468	8.375342329	4.876455509	0.002604099	0.017207586	-1.707442239
hsa_circ_0005955	1.050113245	8.573250554	4.866240479	0.002631692	0.017340749	-1.719081927
hsa_circ_0007009	0.812448044	6.463877146	4.863543643	0.002639032	0.017340749	-1.722157419
hsa_circ_0078297	0.917493057	7.037378547	4.862973932	0.002640585	0.017340749	-1.722807257
hsa_circ_0002456	-0.71255898	8.582402559	-4.85882862	0.002651919	0.017379348	-1.727537016
hsa_circ_0000172	-1.308820074	7.991819032	-4.854025168	0.002665122	0.017430006	-1.73302084
hsa_circ_0008253	1.03195661	8.945308812	4.851676829	0.002671603	0.017436591	-1.735703028
hsa_circ_0006980	0.930245328	8.31798468	4.843735414	0.002693654	0.017544556	-1.744779393
hsa_circ_0003611	1.041067752	10.01905536	4.829911528	0.00273253	0.017761444	-1.760600906
hsa_circ_0000228	0.824953445	9.822567084	4.827099883	0.002740514	0.017777062	-1.76382227
hsa_circ_0003692	2.107892828	5.97436392	4.821334598	0.002756968	0.017847446	-1.770431299
hsa_circ_0000230	1.062070647	5.994458908	4.818572579	0.00276489	0.017862426	-1.773599261
hsa_circ_0068895	2.94547599	7.287531279	4.807657457	0.00279645	0.018029744	-1.786129546
hsa_circ_0086447	0.802015581	7.239416167	4.777161461	0.0028868	0.018574663	-1.82123078
hsa_circ_0085133	3.017343977	5.245096227	4.774884598	0.002893677	0.01858137	-1.823856953
hsa_circ_0002629	2.812517523	5.078958326	4.764690063	0.002924693	0.018738736	-1.835624851
hsa_circ_0074665	0.732685698	7.68623467	4.761608463	0.002934142	0.018738736	-1.839185055
hsa_circ_0003972	1.171704305	7.673856007	4.759271329	0.002941332	0.018738736	-1.841886102
hsa_circ_0003459	1.068787438	5.992656314	4.758907157	0.002942454	0.018738736	-1.842307051
hsa_circ_0003770	-1.058989166	7.194388325	-4.757238865	0.0029476	0.018738736	-1.844235692
hsa_circ_0001301	1.457381892	5.528583185	4.748833804	0.002973683	0.018866892	-1.853958658
hsa_circ_0028899	-0.989359211	7.960152975	-4.746499341	0.002980973	0.018875546	-1.856661007
hsa_circ_0072805	1.106778477	7.902267895	4.743310537	0.002990964	0.018901233	-1.860353632
hsa_circ_0025388	0.929996468	9.481455733	4.739305512	0.003003566	0.018943283	-1.864993559
hsa_circ_0001860	1.029317048	7.067811289	4.72770351	0.003040411	0.019137764	-1.878448136
hsa_circ_0061111	-1.306225086	7.260290551	-4.725529317	0.003047372	0.019143747	-1.880971707
hsa_circ_0028630	-1.340120761	6.115487142	-4.722698049	0.003056464	0.019163065	-1.884258986
hsa_circ_0032446	1.093890798	6.422497981	4.715459132	0.003079849	0.019271746	-1.892669203
hsa_circ_0001349	1.699004521	5.586047724	4.713483291	0.003086267	0.019274038	-1.89496609
hsa_circ_0003871	1.779669599	6.365037222	4.709503865	0.003099238	0.0192929	-1.899593868
hsa_circ_0041551	-3.505133383	5.681167476	-4.708841926	0.003101402	0.0192929	-1.900363881
hsa_circ_0003239	1.704806097	11.7952725	4.7058756	0.003111119	0.01930177	-1.903815312
hsa_circ_0066631	1.905959739	6.302209064	4.703741869	0.003118129	0.01930177	-1.906298791
hsa_circ_0072876	0.772262914	7.244533925	4.701102082	0.003126827	0.01930177	-1.909372207
hsa_circ_0030062	-0.719367363	7.807605613	-4.700520557	0.003128747	0.01930177	-1.910049395
hsa_circ_0003602	1.123237305	6.461610735	4.699194803	0.003133129	0.01930177	-1.911593428
hsa_circ_0006958	0.953982968	9.86938492	4.687916261	0.003170685	0.019466863	-1.924739448
hsa_circ_0087861	1.426548217	6.669898274	4.68747903	0.003172151	0.019466863	-1.925249453
hsa_circ_0087493	0.911718581	7.414953011	4.677917938	0.003204403	0.019626968	-1.936409014
hsa_circ_0001875	0.99487097	8.362737276	4.662445891	0.003257379	0.019913149	-1.954496432
hsa_circ_0055377	1.033018411	7.310903966	4.654343741	0.003285513	0.020026411	-1.963982315
hsa_circ_0006869	0.993906209	7.045442974	4.653493402	0.003288481	0.020026411	-1.964978445
hsa_circ_0089237	1.490255256	6.923787233	4.624011404	0.003393295	0.020585842	-1.999581499
hsa_circ_0001191	0.805654954	9.816966136	4.623119415	0.003396524	0.020585842	-2.00063044
hsa_circ_0007178	0.996858752	7.156913599	4.62223373	0.003399734	0.020585842	-2.001672084
hsa_circ_0002642	2.105389961	5.389181241	4.611697502	0.003438182	0.020779143	-2.014072575
hsa_circ_0007108	0.709698968	7.694259569	4.604724	0.003463897	0.020894911	-2.02228904
hsa_circ_0008995	1.110894029	7.849828386	4.591793213	0.003512156	0.021145968	-2.037543773
hsa_circ_0007934	0.909776477	8.388919499	4.585836887	0.00353464	0.021241183	-2.044578957
hsa_circ_0006884	1.032864765	8.218221075	4.580065265	0.00355658	0.021332784	-2.051401026
hsa_circ_0002782	-0.852388401	7.679595229	-4.575365821	0.003574558	0.021400316	-2.056959443
hsa_circ_0008539	1.399616419	7.018486585	4.567653887	0.003604283	0.021537786	-2.066088116
hsa_circ_0003258	-0.857235699	8.032467805	-4.560812491	0.003630884	0.021656117	-2.074193751
hsa_circ_0043837	1.01057034	5.87073621	4.555414651	0.003652029	0.021741517	-2.080594
hsa_circ_0020467	1.783484781	6.450494631	4.548343199	0.003679939	0.0218668	-2.088985239
hsa_circ_0000936	-0.799455165	7.94735477	-4.536057192	0.003729002	0.022117077	-2.103582012
hsa_circ_0000909	0.820788346	6.241433935	4.530426454	0.003751733	0.022210538	-2.11027932
hsa_circ_0003624	0.786399646	7.202888217	4.510644842	0.003832834	0.022648562	-2.133845517
hsa_circ_0003066	0.668183727	7.467948235	4.508192895	0.003843023	0.022666716	-2.136770643
hsa_circ_0002672	0.671835116	7.06331079	4.504833782	0.003857031	0.022707287	-2.140779459
hsa_circ_0083964	-0.790447875	7.975718425	-4.496842445	0.003890587	0.022862582	-2.150323227
hsa_circ_0025705	3.34829298	4.875623772	4.493776707	0.003903547	0.022896496	-2.153987065
hsa_circ_0000524	0.682046162	8.522764733	4.477659456	0.003972484	0.023235835	-2.1732718
hsa_circ_0000586	1.254216197	8.52146919	4.47684804	0.003975991	0.023235835	-2.174243711
hsa_circ_0035292	-0.710505007	8.006096728	-4.469765465	0.004006746	0.023372687	-2.182731371
hsa_circ_0071681	-0.98269986	12.32883371	-4.467355962	0.00401727	0.023391235	-2.1856206
hsa_circ_0005362	1.586607116	6.056665274	4.463681067	0.004033381	0.023442186	-2.190028832
hsa_circ_0001541	0.879667848	7.38200183	4.443961835	0.004121077	0.023908252	-2.21371767
hsa_circ_0008536	1.750181705	6.129186534	4.423983677	0.004212113	0.024391962	-2.237777024
hsa_circ_0069152	0.868924008	8.257585023	4.418139209	0.004239169	0.024503587	-2.244826737
hsa_circ_0006566	0.878934385	7.609664114	4.416503774	0.004246776	0.024503587	-2.24680035
hsa_circ_0003393	0.819981855	6.303044888	4.407597035	0.004288469	0.024699407	-2.257555883
hsa_circ_0001222	1.259645848	6.634929074	4.404295026	0.004304042	0.024722142	-2.261546323
hsa_circ_0005050	1.426819389	6.194463324	4.403470607	0.00430794	0.024722142	-2.26254288
hsa_circ_0007042	1.183423662	6.210447995	4.378072738	0.004429991	0.025376837	-2.29329379
hsa_circ_0006635	1.321815701	6.3626543	4.36893658	0.00447484	0.025571542	-2.304379247
hsa_circ_0058050	0.708290401	7.502428849	4.367884259	0.004480038	0.025571542	-2.305656897
hsa_circ_0008001	-1.099821419	8.502773221	-4.365077762	0.004493935	0.025603276	-2.309065154
hsa_circ_0047650	1.357391248	5.479481285	4.363518854	0.004501675	0.025603276	-2.310958828
hsa_circ_0005927	-1.050860192	10.71741082	-4.357076487	0.004533821	0.02574014	-2.318788528
hsa_circ_0004630	0.62945966	8.472777088	4.354056605	0.004548977	0.025780237	-2.322460875
hsa_circ_0004223	2.315207208	5.145128657	4.339137913	0.004624693	0.026162783	-2.340622955
hsa_circ_0003280	2.528512575	4.964999865	4.331463418	0.004664192	0.026339451	-2.34997895
hsa_circ_0011163	-0.706450893	7.126478998	-4.327252022	0.004686027	0.026396468	-2.355116835
hsa_circ_0070033	1.43233806	6.382733785	4.326322206	0.004690864	0.026396468	-2.356251565
hsa_circ_0000035	0.889750382	6.999248283	4.319082697	0.004728711	0.026562515	-2.365090979
hsa_circ_0020095	-1.237452951	5.763675292	-4.314431345	0.004753209	0.026609416	-2.370774419
hsa_circ_0001955	1.03698506	12.82909566	4.314189056	0.004754489	0.026609416	-2.371070559
hsa_circ_0058049	0.861219826	7.854609623	4.312745151	0.004762125	0.026609416	-2.372835567
hsa_circ_0005336	0.62942216	8.65014496	4.308530626	0.004784491	0.026687573	-2.377989129
hsa_circ_0008285	0.661071216	10.01704254	4.276919604	0.00495605	0.027567112	-2.416728542
hsa_circ_0039930	0.691864552	8.4436828	4.275316609	0.004964931	0.027567112	-2.418697021
hsa_circ_0006302	1.113594207	6.60887881	4.274738425	0.004968139	0.027567112	-2.419407125
hsa_circ_0019058	3.30084712	4.891416977	4.269827428	0.004995479	0.02767061	-2.425440663
hsa_circ_0089252	-0.70119811	10.83344594	-4.259884532	0.00505135	0.027931508	-2.437667378
hsa_circ_0006840	1.252956518	7.028681208	4.251284451	0.005100239	0.02812962	-2.44825483
hsa_circ_0004030	2.642983357	5.137442624	4.250479557	0.005104842	0.02812962	-2.449246295
hsa_circ_0008354	-0.692948312	8.680202204	-4.248108161	0.005118429	0.02815578	-2.452167932
hsa_circ_0002089	0.781584321	7.976397564	4.243028077	0.005147673	0.028267824	-2.45842961
hsa_circ_0003630	-0.594093529	7.612471465	-4.239841897	0.00516611	0.02832024	-2.462358854
hsa_circ_0002069	0.647220673	11.3809641	4.235129018	0.005193516	0.028397561	-2.468173642
hsa_circ_0023179	-1.135287433	12.83157493	-4.23435267	0.005198047	0.028397561	-2.469131827
hsa_circ_0000290	1.448132666	5.836272115	4.229525322	0.005226315	0.028408501	-2.475091873
hsa_circ_0001910	0.691301688	7.625746481	4.228886886	0.005230066	0.028408501	-2.475880376
hsa_circ_0007180	1.016218749	7.020832108	4.228091328	0.005234745	0.028408501	-2.476863017
hsa_circ_0004069	0.897838053	9.635503257	4.227482466	0.00523833	0.028408501	-2.477615123
hsa_circ_0000698	3.048598284	5.273509532	4.226410519	0.005244646	0.028408501	-2.478939398
hsa_circ_0000569	2.023734921	5.303951494	4.223189574	0.005263678	0.028421015	-2.482919568
hsa_circ_0005830	1.182455226	9.185481959	4.22270826	0.005266528	0.028421015	-2.483514468
hsa_circ_0002404	-0.690218877	10.47655521	-4.221494107	0.005273727	0.028421015	-2.485015307
hsa_circ_0031724	1.331565491	6.583971295	4.211520521	0.005333276	0.02865889	-2.497352243
hsa_circ_0001516	0.845106742	8.9489088	4.209744926	0.005343956	0.02865889	-2.499550153
hsa_circ_0001579	-1.335722419	7.096043731	-4.209594764	0.00534486	0.02865889	-2.499736051
hsa_circ_0036254	-0.880094335	6.666411511	-4.204579274	0.005375164	0.028705023	-2.505947116
hsa_circ_0004027	1.072686296	6.684773021	4.204422579	0.005376113	0.028705023	-2.506141223
hsa_circ_0007317	-0.961076842	6.666479481	-4.203698968	0.005380502	0.028705023	-2.507037655
hsa_circ_0054406	3.267455024	5.792593816	4.198795175	0.005410349	0.02881599	-2.513114698
hsa_circ_0005651	1.016201326	6.317365132	4.19456517	0.005436244	0.028867932	-2.518359649
hsa_circ_0003474	1.327180077	7.192360375	4.19424185	0.005438229	0.028867932	-2.518760658
hsa_circ_0087429	0.742225699	7.186273246	4.188004892	0.005476678	0.029017172	-2.526499314
hsa_circ_0004115	3.18410154	4.806229178	4.185627232	0.005491416	0.029017172	-2.529450991
hsa_circ_0003214	3.049277285	5.565415762	4.185263438	0.005493675	0.029017172	-2.529902686
hsa_circ_0003697	1.559968302	6.692848757	4.167389188	0.005605947	0.029518298	-2.552120306
hsa_circ_0049965	0.701336761	9.642465902	4.166912882	0.005608974	0.029518298	-2.552713008
hsa_circ_0003915	0.628945249	7.367227547	4.164594291	0.005623734	0.029518298	-2.555598687
hsa_circ_0001674	1.221107827	6.252786241	4.164297535	0.005625626	0.029518298	-2.555968082
hsa_circ_0050119	0.660238195	6.253484896	4.162846184	0.00563489	0.029518298	-2.557774884
hsa_circ_0008654	0.74958826	8.049475851	4.154079931	0.005691211	0.029719124	-2.568694802
hsa_circ_0001704	-1.446332649	6.216244843	-4.153975076	0.005691889	0.029719124	-2.568825487
hsa_circ_0000567	1.24216172	9.131973062	4.152221591	0.005703231	0.02972961	-2.571011175
hsa_circ_0008602	1.947826944	6.148718093	4.149219142	0.005722711	0.029737334	-2.574754743
hsa_circ_0001072	0.603498076	7.873383513	4.149115337	0.005723386	0.029737334	-2.574884195
hsa_circ_0002343	0.771769162	6.409083659	4.145791592	0.005745041	0.029775014	-2.579029996
hsa_circ_0044875	0.853829522	7.187892991	4.145134045	0.005749335	0.029775014	-2.579850369
hsa_circ_0020460	1.191007936	6.785772089	4.141706123	0.005771783	0.02980868	-2.584128187
hsa_circ_0001092	0.760709542	7.857854579	4.141283958	0.005774554	0.02980868	-2.584655142
hsa_circ_0071174	0.871273101	5.914891861	4.139842537	0.005784028	0.02980927	-2.586454557
hsa_circ_0082250	1.718060196	5.887998101	4.135358774	0.005813607	0.029913311	-2.592053905
hsa_circ_0000958	-0.804701186	8.010847913	-4.129881457	0.005849971	0.030051867	-2.5988981
hsa_circ_0041195	2.310429051	7.957248058	4.126495221	0.005872579	0.030119274	-2.603131628
hsa_circ_0011377	2.716916174	5.165018685	4.125087544	0.005882006	0.030119274	-2.604892035
hsa_circ_0001238	2.339525598	6.098539626	4.120372462	0.005913705	0.030189148	-2.610790765
hsa_circ_0005029	0.836070454	6.719091537	4.120238452	0.005914609	0.030189148	-2.610958465
hsa_circ_0000523	0.679034294	7.030895926	4.116475276	0.005940049	0.030270492	-2.615668792
hsa_circ_0004565	0.676349504	9.942031695	4.114260444	0.00595508	0.030296426	-2.618442066
hsa_circ_0039943	1.748594882	7.065610705	4.112924976	0.005964163	0.030296426	-2.62011461
hsa_circ_0044197	0.741797874	8.599916013	4.110195647	0.005982775	0.030342576	-2.623533661
hsa_circ_0052858	1.844398941	6.120972004	4.101794126	0.006040475	0.030586505	-2.63406531
hsa_circ_0007723	1.236898576	8.038244851	4.099123276	0.006058947	0.030631344	-2.637415543
hsa_circ_0000739	-0.698571435	6.543551905	-4.078319277	0.006205012	0.031320069	-2.663547975
hsa_circ_0000199	0.672476109	8.679149687	4.065830357	0.006294581	0.031685568	-2.679266707
hsa_circ_0044638	-0.962706199	6.849020055	-4.065451537	0.00629732	0.031685568	-2.679743859
hsa_circ_0042962	1.65131474	5.614501401	4.050985893	0.006402923	0.032166106	-2.697980462
hsa_circ_0008128	0.81734329	6.904802391	4.04291073	0.006462732	0.032415435	-2.708174272
hsa_circ_0000818	0.716830812	7.084945963	4.040807019	0.006478415	0.032416752	-2.710831522
hsa_circ_0034326	0.76535618	9.884889047	4.040146173	0.00648335	0.032416752	-2.711666389
hsa_circ_0003126	2.356314391	5.754513009	4.036941321	0.006507344	0.032485724	-2.715716102
hsa_circ_0000673	0.673802697	13.08244072	4.030524726	0.006555682	0.032630277	-2.723828838
hsa_circ_0007018	0.577448487	12.48113051	4.028119058	0.006573907	0.032630277	-2.726871992
hsa_circ_0008887	1.093045855	8.147483368	4.027604862	0.00657781	0.032630277	-2.727522559
hsa_circ_0031570	0.982508913	7.906470143	4.027040479	0.006582097	0.032630277	-2.728236668
hsa_circ_0003713	1.130257481	6.206366431	4.025776805	0.006591707	0.032630277	-2.729835756
hsa_circ_0034189	0.569355772	9.521522543	4.024980486	0.00659777	0.032630277	-2.730843563
hsa_circ_0006232	0.657606162	9.795048539	4.019335997	0.006640929	0.032792805	-2.73798983
hsa_circ_0002158	0.639067053	8.269375381	4.009691336	0.006715404	0.033109226	-2.750211533
hsa_circ_0055339	-1.187604395	5.752137712	-4.008019057	0.006728411	0.033122085	-2.752332051
hsa_circ_0007632	0.909618589	7.88713723	3.998730633	0.006801172	0.033238868	-2.764117724
hsa_circ_0025711	1.118536058	8.440000113	3.99747655	0.006811062	0.033238868	-2.765709957
hsa_circ_0036688	0.693002562	8.507078946	3.996829936	0.006816168	0.033238868	-2.766531015
hsa_circ_0007052	0.878073234	6.624632045	3.995109497	0.006829775	0.033238868	-2.768715898
hsa_circ_0000972	2.188813157	5.981670791	3.99510334	0.006829823	0.033238868	-2.768723718
hsa_circ_0043284	0.911782379	7.603459141	3.994770083	0.006832462	0.033238868	-2.769146991
hsa_circ_0001971	0.674850896	8.028548381	3.994691336	0.006833086	0.033238868	-2.769247011
hsa_circ_0049547	0.63594992	8.595784955	3.994371187	0.006835623	0.033238868	-2.769653655
hsa_circ_0000665	0.989305775	7.062733208	3.992624749	0.006849479	0.033255473	-2.771872196
hsa_circ_0006554	0.954029733	7.655818802	3.987556323	0.006889869	0.033400656	-2.778313305
hsa_circ_0048025	-1.178812127	13.31878783	-3.982322377	0.006931856	0.033509241	-2.784968764
hsa_circ_0004816	0.663660686	7.872322504	3.982141816	0.006933309	0.033509241	-2.785198437
hsa_circ_0002968	1.376708028	5.898634608	3.979087908	0.006957945	0.033577356	-2.789083732
hsa_circ_0042823	0.97467881	9.34793775	3.972569525	0.007010856	0.033781505	-2.797381287
hsa_circ_0068606	0.843695866	9.119498666	3.968080971	0.00704755	0.033907019	-2.803098641
hsa_circ_0017979	-2.082449275	6.344047551	-3.963472593	0.007085447	0.034037929	-2.80897173
hsa_circ_0089153	-2.37553326	13.6900693	-3.960284295	0.007111798	0.034113066	-2.813036857
hsa_circ_0002224	0.597728843	11.04411603	3.952939069	0.007172922	0.034321576	-2.822407857
hsa_circ_0075410	-0.760276273	9.393644693	-3.952473109	0.007176819	0.034321576	-2.823002595
hsa_circ_0000844	-0.962829202	6.150073937	-3.949517777	0.007201592	0.034388412	-2.826775449
hsa_circ_0006151	2.568612769	5.075184749	3.945277869	0.007237299	0.034426484	-2.832190483
hsa_circ_0008861	0.635157394	8.79928666	3.944256828	0.007245927	0.034426484	-2.83349491
hsa_circ_0085458	0.762063819	9.362299194	3.943508237	0.007252261	0.034426484	-2.834451369
hsa_circ_0057608	1.476629792	5.307803212	3.943444407	0.007252801	0.034426484	-2.834532927
hsa_circ_0003390	0.734238393	7.292645358	3.941065614	0.007272968	0.034470839	-2.837572831
hsa_circ_0009252	-1.256831701	5.906424346	-3.928462569	0.007380863	0.034930236	-2.853692446
hsa_circ_0026349	0.725725961	6.093538024	3.924613653	0.007414168	0.034986805	-2.858619982
hsa_circ_0004058	0.858671343	7.068323007	3.924542353	0.007414786	0.034986805	-2.858711284
hsa_circ_0000437	0.673753923	8.969338997	3.913814811	0.007508505	0.035376608	-2.872456759
hsa_circ_0006827	-1.417591876	10.39375388	-3.905360065	0.007583296	0.035676213	-2.883301991
hsa_circ_0009581	0.944948501	9.444011628	3.904005847	0.007595352	0.035680229	-2.885040077
hsa_circ_0067997	0.713995127	6.681317462	3.902066765	0.007612652	0.035708831	-2.887529284
hsa_circ_0088681	-1.71380386	6.150769028	-3.897069924	0.007657435	0.035827842	-2.893946297
hsa_circ_0004063	-0.758025008	6.722520007	-3.896384624	0.0076636	0.035827842	-2.894826654
hsa_circ_0077658	-1.966500099	6.48007226	-3.895477278	0.00767177	0.035827842	-2.895992366
hsa_circ_0035381	0.757937437	13.40113228	3.893924121	0.007685779	0.03584071	-2.897988063
hsa_circ_0046449	-1.271533402	6.867187752	-3.886799149	0.007750407	0.036079656	-2.907147695
hsa_circ_0005066	1.614299204	6.951840981	3.885782789	0.007759675	0.036079656	-2.908454901
hsa_circ_0030051	-0.936551062	7.337310865	-3.883724844	0.007778479	0.036114366	-2.911102224
hsa_circ_0054254	0.950099794	9.638772835	3.868055615	0.007923324	0.036733313	-2.931279355
hsa_circ_0042819	1.508280968	9.052466872	3.862289201	0.00797738	0.036930166	-2.938713775
hsa_circ_0058794	-1.201032999	6.276202685	-3.859123234	0.008007232	0.03694625	-2.942797607
hsa_circ_0067716	0.546646883	10.33645144	3.858862854	0.008009693	0.03694625	-2.94313354
hsa_circ_0026512	-0.99617518	6.050867371	-3.858232446	0.008015654	0.03694625	-2.943946912
hsa_circ_0007429	1.80654791	8.738512491	3.849216155	0.008101453	0.037226254	-2.955586378
hsa_circ_0017956	-0.6320398	8.452995328	-3.848826163	0.008105187	0.037226254	-2.956090102
hsa_circ_0007372	0.552170082	9.134169876	3.847749821	0.008115503	0.037226254	-2.957480447
hsa_circ_0038366	0.650909199	8.388752742	3.844800983	0.008143839	0.037226254	-2.961290422
hsa_circ_0076917	1.29080058	6.799930822	3.844577838	0.008145988	0.037226254	-2.961578782
hsa_circ_0004370	1.154982348	6.529405793	3.841270274	0.008177911	0.037226254	-2.965853858
hsa_circ_0003162	1.386943487	10.33642811	3.841113828	0.008179425	0.037226254	-2.966056107
hsa_circ_0002981	0.605140235	6.219376755	3.840121871	0.008189028	0.037226254	-2.96733856
hsa_circ_0001088	-0.7223435	7.84382008	-3.83999838	0.008190224	0.037226254	-2.967498226
hsa_circ_0047003	1.368723044	6.550611179	3.839682824	0.008193282	0.037226254	-2.967906229
hsa_circ_0009021	-0.820200572	8.453467162	-3.838159178	0.008208065	0.037240297	-2.969876454
hsa_circ_0004218	-0.649253056	6.505146908	-3.832625905	0.008262002	0.037431686	-2.977034372
hsa_circ_0002454	0.793761434	9.818700793	3.829692459	0.008290755	0.037508601	-2.980830928
hsa_circ_0000326	-0.578214573	11.25645116	-3.828470032	0.00830277	0.037509677	-2.982413401
hsa_circ_0026285	-0.862158299	6.194495015	-3.821079282	0.008375824	0.037776748	-2.991985607
hsa_circ_0004368	0.747170284	9.751213292	3.819064349	0.008395865	0.037776748	-2.994596648
hsa_circ_0003670	0.753496068	8.771791376	3.818903311	0.008397469	0.037776748	-2.994805355
hsa_circ_0001494	0.90032374	8.802718469	3.81496961	0.008436754	0.037893383	-2.999904614
hsa_circ_0084727	-1.200623102	6.209662953	-3.81386375	0.008447835	0.037893383	-3.001338546
hsa_circ_0088474	0.884901205	7.865327942	3.812742384	0.008459088	0.037893383	-3.002792766
hsa_circ_0020396	1.760890755	6.846094098	3.803831639	0.008549099	0.03824281	-3.014354966
hsa_circ_0007171	1.764574828	5.680636613	3.801661553	0.008571181	0.038287812	-3.017172522
hsa_circ_0067919	0.594257803	7.143776714	3.799091959	0.008597409	0.038351187	-3.020509667
hsa_circ_0001558	0.791446818	7.358649727	3.796087372	0.00862819	0.038407019	-3.024412952
hsa_circ_0058493	0.685890732	8.358923373	3.795517453	0.008634043	0.038407019	-3.025153487
hsa_circ_0006623	1.284803806	7.286020262	3.792785565	0.008662157	0.038448092	-3.028703867
hsa_circ_0015232	-0.77272614	7.533815912	-3.792275383	0.008667419	0.038448092	-3.029367023
hsa_circ_0047382	0.665381625	9.09851492	3.78738629	0.008718022	0.038618777	-3.03572398
hsa_circ_0036410	2.524689951	5.140399646	3.786186064	0.008730495	0.038620314	-3.037285081
hsa_circ_0003001	1.107890688	6.583532596	3.779348066	0.008801933	0.038882324	-3.046183053
hsa_circ_0072547	-1.183425886	6.123836972	-3.77813401	0.008814684	0.038884719	-3.047763554
hsa_circ_0083766	1.491282031	11.09031474	3.769865204	0.008902076	0.039215923	-3.05853384
hsa_circ_0007334	1.516778927	6.21397103	3.764793584	0.008956152	0.039399648	-3.065144606
hsa_circ_0007079	1.606607271	5.824392568	3.751413687	0.00910057	0.03992503	-3.082602834
hsa_circ_0007528	0.564330715	9.467776271	3.751406352	0.00910065	0.03992503	-3.082612412
hsa_circ_0003298	1.024359954	6.331924433	3.748643894	0.009130788	0.040002145	-3.086220104
hsa_circ_0091710	0.713023933	9.642938418	3.743924084	0.009182535	0.040173592	-3.092386579
hsa_circ_0000973	2.556806524	5.094227844	3.737539933	0.009253048	0.040426553	-3.100732615
hsa_circ_0002484	0.628208085	8.969213751	3.718552844	0.009466326	0.041301709	-3.125589027
hsa_circ_0005154	-1.846856943	6.135297333	-3.713542365	0.009523511	0.041494366	-3.132156942
hsa_circ_0036398	1.901197851	5.428526999	3.709507785	0.009569835	0.041603348	-3.137448216
hsa_circ_0001024	-1.539061783	6.086982872	-3.709089881	0.009574648	0.041603348	-3.137996421
hsa_circ_0001450	-1.239850782	6.341472211	-3.7061003	0.009609154	0.041696398	-3.141918872
hsa_circ_0015796	0.670542679	9.656448607	3.699663803	0.009683913	0.041963622	-3.150368135
hsa_circ_0051245	-0.670533492	6.465563746	-3.692842827	0.00976384	0.042230574	-3.159328533
hsa_circ_0072430	0.789140254	7.433134746	3.692146918	0.009772035	0.042230574	-3.160243087
hsa_circ_0088046	-1.53192218	10.09527086	-3.69068931	0.009789226	0.04224754	-3.162158879
hsa_circ_0020926	-1.262540827	7.039722625	-3.68752102	0.009826707	0.042343023	-3.166324128
hsa_circ_0071865	0.837595771	8.215570505	3.686574131	0.009837939	0.042343023	-3.167569249
hsa_circ_0002891	0.88690446	7.128580186	3.681915696	0.009893407	0.042524294	-3.173696751
hsa_circ_0066875	0.853788893	5.781109771	3.665581542	0.010090646	0.043286966	-3.195206232
hsa_circ_0007722	-0.803010383	6.865722671	-3.664122507	0.010108475	0.043286966	-3.197129381
hsa_circ_0005253	-1.686369686	6.213194844	-3.663865581	0.010111618	0.043286966	-3.197468066
hsa_circ_0022392	1.103136552	5.934271809	3.661249641	0.010143681	0.04332273	-3.200916974
hsa_circ_0001977	1.038203495	7.407421805	3.660965042	0.010147176	0.04332273	-3.201292253
hsa_circ_0001492	2.046627288	5.721988148	3.65754492	0.010189282	0.043430285	-3.205803001
hsa_circ_0006404	0.536325431	7.326930141	3.656705988	0.01019964	0.043430285	-3.206909708
hsa_circ_0074269	-0.624973033	10.82151504	-3.649606613	0.010287758	0.04374701	-3.216279058
hsa_circ_0032353	-0.756098525	9.398171372	-3.64337478	0.010365802	0.044020107	-3.224509311
hsa_circ_0041555	0.550537357	12.99153148	3.640863065	0.010397442	0.044095677	-3.22782802
hsa_circ_0000516	-0.53983504	12.22088414	-3.638534497	0.01042687	0.044107003	-3.230905529
hsa_circ_0078383	1.038079845	7.276467206	3.638460303	0.010427809	0.044107003	-3.231003599
hsa_circ_0007113	0.537400012	7.302834922	3.63234171	0.010505582	0.044377029	-3.239093804
hsa_circ_0001667	0.69835066	10.50107405	3.631140815	0.010520922	0.044382962	-3.240682282
hsa_circ_0000220	0.785194745	8.236595592	3.623966355	0.010613081	0.044712518	-3.250176459
hsa_circ_0007958	-1.234350902	5.718049244	-3.621851157	0.010640422	0.044768485	-3.252976935
hsa_circ_0006758	-0.659454657	15.26225792	-3.60807383	0.010820418	0.04546574	-3.271233057
hsa_circ_0001546	0.579094383	9.557730645	3.604038582	0.010873771	0.045625501	-3.276585096
hsa_circ_0002995	-1.475909034	6.801042072	-3.602958121	0.010888106	0.045625501	-3.278018519
hsa_circ_0007990	-2.427842409	5.677373611	-3.601956406	0.010901415	0.045625501	-3.279347616
hsa_circ_0062682	0.71217863	14.86903466	3.598801445	0.010943449	0.045741319	-3.283534596
hsa_circ_0023182	-0.791651317	10.56648481	-3.588542613	0.01108137	0.046257095	-3.297158714
hsa_circ_0088479	1.461664592	5.782549072	3.579568269	0.011203595	0.046706087	-3.3090889
hsa_circ_0025201	0.697000371	7.542175436	3.578156033	0.011222964	0.046725674	-3.310967289
hsa_circ_0076092	-0.582650287	10.55454341	-3.565720576	0.011395119	0.047380488	-3.3275193
hsa_circ_0071124	-0.528473699	8.351844994	-3.555840544	0.011533973	0.04789531	-3.340685073
hsa_circ_0005045	0.689204165	8.096663841	3.54881031	0.01163391	0.048247401	-3.350061435
hsa_circ_0085013	1.084358661	5.813391898	3.536542268	0.011810598	0.048916457	-3.3664397
hsa_circ_0073518	-0.788243553	6.91745554	-3.533115744	0.011860474	0.049059235	-3.371017884
hsa_circ_0077657	-1.252189268	7.043268542	-3.527544067	0.011942071	0.049332682	-3.378465611
hsa_circ_0029346	1.158387754	5.993899642	3.523708757	0.011998598	0.04950199	-3.383594758
hsa_circ_0056586	0.58899741	6.879459625	3.521040172	0.012038103	0.049554432	-3.387164761
hsa_circ_0004315	0.943605692	9.29070906	3.520185425	0.012050787	0.049554432	-3.388308435
hsa_circ_0029601	-1.372603	6.195903071	-3.519396707	0.012062504	0.049554432	-3.389363848
hsa_circ_0000978	0.587434747	9.203206988	3.518654293	0.012073544	0.049554432	-3.390357376
hsa_circ_0014628	0.701194214	7.689925747	3.516690195	0.012102806	0.049610603	-3.392986171
hsa_circ_0020390	1.24679731	9.388632007	3.514406419	0.012136929	0.049686529	-3.396043485
hsa_circ_0072788	-1.050054482	7.45456603	-3.507025448	0.012247937	0.050076611	-3.405929269
hsa_circ_0056439	-0.592310408	7.347041675	-3.498366154	0.012379597	0.050550023	-3.417536522
hsa_circ_0069748	1.289544686	6.226644361	3.494757497	0.012434924	0.050710927	-3.422376674
hsa_circ_0006837	1.03294973	8.881510511	3.490380887	0.01250239	0.050818467	-3.428249189
hsa_circ_0008339	0.575506303	7.413307496	3.490291354	0.012503775	0.050818467	-3.42836935
hsa_circ_0001074	1.560446845	8.123974374	3.489943095	0.012509161	0.050818467	-3.428836757
hsa_circ_0001099	0.627694576	8.013893465	3.485025824	0.012585488	0.051063411	-3.435438067
hsa_circ_0034044	1.477332009	9.515608372	3.47901393	0.012679502	0.051367797	-3.443513261
hsa_circ_0006248	0.865937167	7.97118475	3.478169728	0.012692765	0.051367797	-3.444647581
hsa_circ_0069249	0.695085239	9.764642174	3.475855327	0.012729205	0.051382378	-3.447757833
hsa_circ_0022168	-0.735369428	6.220062315	-3.475529707	0.012734341	0.051382378	-3.44819548
hsa_circ_0002437	0.495666039	6.572371463	3.474869243	0.012744766	0.051382378	-3.449083217
hsa_circ_0092315	-0.724746123	12.24948447	-3.472756001	0.012778184	0.051451979	-3.451924036
hsa_circ_0007404	0.940602957	8.070885187	3.470914452	0.012807384	0.051504443	-3.454400103
hsa_circ_0074817	0.697730758	9.754290543	3.46944051	0.012830808	0.051533575	-3.456382224
hsa_circ_0035189	2.681214986	5.214778381	3.464303137	0.012912821	0.051797653	-3.463293091
hsa_circ_0066336	2.39222816	5.064159649	3.46276949	0.012937416	0.051831032	-3.465356851
hsa_circ_0073177	0.888515053	6.972819313	3.453439574	0.013088151	0.052337684	-3.477918394
hsa_circ_0005567	0.604386746	8.717304353	3.452911179	0.013096745	0.052337684	-3.478630153
hsa_circ_0085567	1.975415946	5.592256338	3.450590289	0.013134568	0.052423057	-3.481756878
hsa_circ_0001313	-2.656210293	5.223377628	-3.449228699	0.013156813	0.052446121	-3.483591556
hsa_circ_0046522	0.9370563	6.467205998	3.444980349	0.013226488	0.052657955	-3.489317568
hsa_circ_0006810	0.773466017	6.792195938	3.431156636	0.013456022	0.053449746	-3.507965814
hsa_circ_0032742	1.105284931	6.200959145	3.430983075	0.013458931	0.053449746	-3.508200108
hsa_circ_0000288	0.789758647	7.709779218	3.429788612	0.013478974	0.053462679	-3.509812642
hsa_circ_0046557	0.762873646	9.379724905	3.425762836	0.013546766	0.053625839	-3.515248841
hsa_circ_0001413	0.577129736	6.29581971	3.425347346	0.013553783	0.053625839	-3.515810017
hsa_circ_0001827	-0.565965983	13.62602363	-3.419941007	0.013645465	0.053921595	-3.523114064
hsa_circ_0075629	-0.617756771	7.943617752	-3.418076826	0.013677235	0.053967498	-3.525633482
hsa_circ_0022502	-0.638987992	6.728506482	-3.417272418	0.01369097	0.053967498	-3.526720768
hsa_circ_0092316	0.609021815	7.866413792	3.414634451	0.013736116	0.05407853	-3.530286992
hsa_circ_0002320	0.678861474	8.848671158	3.410173195	0.013812839	0.054313448	-3.53632014
hsa_circ_0083377	-1.371503477	6.088656563	-3.403753705	0.013924065	0.054683289	-3.545006004
hsa_circ_0070245	0.562758572	6.218331628	3.398166026	0.014021679	0.054998827	-3.552570712
hsa_circ_0000325	3.289359715	6.325452768	3.395232575	0.014073225	0.055133114	-3.556543681
hsa_circ_0001290	0.762456528	6.889049309	3.392098217	0.014128531	0.055281784	-3.560789973
hsa_circ_0001367	1.476864248	7.418971119	3.389498608	0.014174583	0.055393921	-3.564312764
hsa_circ_0002799	1.767950796	6.253397798	3.386018288	0.014236493	0.055502269	-3.569030381
hsa_circ_0072437	1.184662475	6.072890985	3.385980911	0.01423716	0.055502269	-3.569081055
hsa_circ_0014877	-0.727750958	6.66232314	-3.382799758	0.014294011	0.055655776	-3.573394517
hsa_circ_0060828	0.62247394	12.41820054	3.377931607	0.014381493	0.055915859	-3.57999795
hsa_circ_0022015	1.575253207	5.799230698	3.376783568	0.014402209	0.055915859	-3.581555654
hsa_circ_0057105	2.506320316	5.074983014	3.376159961	0.014413476	0.055915859	-3.582401859
hsa_circ_0001303	-0.562799487	8.180225658	-3.368633318	0.014550222	0.056377685	-3.592619046
hsa_circ_0015529	2.644348363	5.262458505	3.363697192	0.014640675	0.056659233	-3.599323583
hsa_circ_0015358	0.791347755	7.519501877	3.360882353	0.014692531	0.056790913	-3.603148242
hsa_circ_0001785	2.768562947	5.591656288	3.358819697	0.014730658	0.056869269	-3.605951509
hsa_circ_0013222	1.198150439	8.186498318	3.350973391	0.014876687	0.057363495	-3.616619978
hsa_circ_0069681	-0.98995197	6.768347374	-3.346503222	0.01496059	0.057617266	-3.622701436
hsa_circ_0047281	0.641035769	6.598255472	3.343801058	0.015011559	0.05774374	-3.62637882
hsa_circ_0025202	0.748841297	9.147000126	3.342612742	0.015034034	0.057760433	-3.627996292
hsa_circ_0049700	-0.77667934	11.55741183	-3.341065064	0.015063361	0.057803379	-3.630103173
hsa_circ_0015966	-0.495344131	8.061616914	-3.331522684	0.015245567	0.058308357	-3.643099979
hsa_circ_0006346	2.814776376	4.758139064	3.331335948	0.015249157	0.058308357	-3.643354428
hsa_circ_0000643	0.626163214	8.934652991	3.331298439	0.015249878	0.058308357	-3.643405539
hsa_circ_0059998	-0.617143535	6.664400892	-3.321854155	0.015432646	0.058936422	-3.656280138
hsa_circ_0008838	1.084153123	7.365296063	3.319826926	0.015472188	0.059016671	-3.659045128
hsa_circ_0000605	0.584938872	8.486839629	3.317753616	0.015512745	0.059100589	-3.661873493
hsa_circ_0056139	0.548280985	9.237572586	3.316792637	0.015531582	0.05910166	-3.663184621
hsa_circ_0053932	2.474107428	5.325605419	3.31466177	0.015573441	0.059181881	-3.666092308
hsa_circ_0002909	-0.726813836	7.215114222	-3.313621457	0.015593922	0.059181881	-3.667512076
hsa_circ_0008594	0.851811385	7.224347594	3.312886557	0.015608408	0.059181881	-3.668515114
hsa_circ_0043469	-0.924301981	6.630090535	-3.310254319	0.015660414	0.059308466	-3.672108296
hsa_circ_0056285	1.016968605	8.629957139	3.306436462	0.015736182	0.059524632	-3.67732144
hsa_circ_0007778	1.287774819	7.195226109	3.298013148	0.01590477	0.060032993	-3.688829475
hsa_circ_0085540	3.40030544	6.110312305	3.29767523	0.015911574	0.060032993	-3.689291324
hsa_circ_0008537	-2.154344501	6.329429764	-3.296444684	0.015936379	0.060032993	-3.690973287
hsa_circ_0028540	0.616540516	9.648004441	3.29518149	0.015961887	0.060032993	-3.692700067
hsa_circ_0008303	1.935802202	7.44041279	3.295036466	0.015964818	0.060032993	-3.692898327
hsa_circ_0013912	-1.527616466	7.573632435	-3.294058715	0.015984596	0.060033331	-3.694235057
hsa_circ_0007312	2.206932237	6.677224962	3.292491223	0.016016359	0.060033331	-3.696378294
hsa_circ_0006797	0.822246417	7.862862858	3.292240097	0.016021454	0.060033331	-3.696721687
hsa_circ_0001416	0.621459973	14.1530211	3.289296097	0.016081318	0.060186836	-3.700747924
hsa_circ_0061035	0.704882339	7.474858715	3.286611068	0.016136129	0.060321093	-3.704420907
hsa_circ_0030235	-1.842109524	9.535200531	-3.279554752	0.016281149	0.060791865	-3.714077744
hsa_circ_0039857	-0.486059432	7.654499912	-3.270297921	0.016473558	0.061381324	-3.726755167
hsa_circ_0030724	0.628513535	9.291840512	3.269968862	0.016480443	0.061381324	-3.727206009
hsa_circ_0012277	0.50457635	10.40167745	3.269186154	0.016496833	0.061381324	-3.728278447
hsa_circ_0040148	0.519366826	9.239829088	3.266218734	0.016559133	0.061541236	-3.732344961
hsa_circ_0083172	0.707256573	7.123971188	3.26528024	0.01657889	0.061542849	-3.733631281
hsa_circ_0039697	2.532553411	5.369066328	3.26388677	0.016608272	0.061580149	-3.735541394
hsa_circ_0006137	2.991463336	4.935785846	3.260056134	0.016689338	0.061808768	-3.740793471
hsa_circ_0009076	0.556292563	9.405659983	3.258114964	0.016730582	0.061889552	-3.743455621
hsa_circ_0004096	-0.637997733	8.00073762	-3.254985763	0.016797304	0.062064283	-3.747748
hsa_circ_0088807	0.844961447	7.665595367	3.247147008	0.016965722	0.062497923	-3.758505648
hsa_circ_0043812	-1.00875089	10.59878459	-3.246350162	0.016982945	0.062497923	-3.75959962
hsa_circ_0017510	0.963773135	6.855007534	3.245237404	0.017007029	0.062497923	-3.761127425
hsa_circ_0003568	0.611754307	10.5671851	3.244684516	0.017019009	0.062497923	-3.76188659
hsa_circ_0006256	0.841047085	7.02801412	3.24421794	0.017029126	0.062497923	-3.762527268
hsa_circ_0008301	-0.460816093	11.70053598	-3.243414124	0.017046571	0.062497923	-3.763631086
hsa_circ_0082452	-0.648898086	6.592778629	-3.243163062	0.017052024	0.062497923	-3.763975866
hsa_circ_0034325	0.797483254	9.606643961	3.241709612	0.017083628	0.062541788	-3.765972014
hsa_circ_0002857	-0.645759794	10.30849798	-3.238636383	0.017150664	0.06265039	-3.770193561
hsa_circ_0003198	-1.789734363	5.589563411	-3.238325601	0.017157459	0.06265039	-3.770620529
hsa_circ_0003222	-0.490722467	11.30774875	-3.237647086	0.017172305	0.06265039	-3.771552746
hsa_circ_0036941	-0.843999196	8.68025708	-3.235000319	0.017230348	0.062735094	-3.775189679
hsa_circ_0008039	-0.694097058	7.675195563	-3.233976024	0.017252869	0.062735094	-3.776597387
hsa_circ_0008501	0.586087216	8.355860538	3.232753797	0.017279783	0.062735094	-3.778277277
hsa_circ_0002538	2.389486194	5.181970779	3.23271174	0.01728071	0.062735094	-3.778335085
hsa_circ_0038821	-0.734481472	7.906689908	-3.232108677	0.017294007	0.062735094	-3.779164032
hsa_circ_0006665	0.761385017	8.118177591	3.227698422	0.017391592	0.063017315	-3.785227491
hsa_circ_0006947	0.936407899	8.52106523	3.219489649	0.017574829	0.063498509	-3.796519387
hsa_circ_0002168	0.547200702	8.882581586	3.219278117	0.017579578	0.063498509	-3.796810471
hsa_circ_0073030	3.077328553	6.016740189	3.219072221	0.017584202	0.063498509	-3.797093804
hsa_circ_0003215	-0.89144476	11.08507788	-3.214859261	0.017679116	0.063758072	-3.802892342
hsa_circ_0001771	0.904546226	6.668308915	3.214107205	0.017696118	0.063758072	-3.803927656
hsa_circ_0003426	0.852030795	6.393229326	3.212097912	0.017741629	0.063849819	-3.806694057
hsa_circ_0000333	1.540035089	7.940720385	3.210825046	0.017770526	0.063881633	-3.808446784
hsa_circ_0005471	2.327424633	5.226876552	3.20595526	0.017881557	0.064208295	-3.815154163
hsa_circ_0050512	0.706651321	7.402995307	3.20218043	0.017968142	0.064434355	-3.82035528
hsa_circ_0017643	0.610892691	7.345445301	3.200963387	0.017996156	0.064434355	-3.82203252
hsa_circ_0000607	-1.052648135	6.528875568	-3.200570697	0.018005204	0.064434355	-3.822573734
hsa_circ_0068563	1.514626266	7.945362533	3.196519802	0.018098841	0.064696754	-3.828157782
hsa_circ_0025946	-0.63555199	6.479622715	-3.194218906	0.018152262	0.064814971	-3.831330338
hsa_circ_0009524	-0.496782687	8.014504831	-3.192570985	0.018190628	0.064842043	-3.833602919
hsa_circ_0051260	-0.494700437	10.79777408	-3.192144972	0.018200561	0.064842043	-3.834190466
hsa_circ_0008121	-0.625279869	9.870264649	-3.186902175	0.018323283	0.065206321	-3.841422897
hsa_circ_0055412	2.097636534	9.778697323	3.185733577	0.01835076	0.065231218	-3.843035401
hsa_circ_0054853	1.2098745	5.92407197	3.184050705	0.018390408	0.065299275	-3.845357802
hsa_circ_0002076	0.712547039	8.703630821	3.183023984	0.018414643	0.065312515	-3.846774857
hsa_circ_0008045	-1.220626644	5.477169574	-3.178744199	0.018516039	0.065599094	-3.85268299
hsa_circ_0092369	0.794216211	6.351271052	3.176507028	0.018569284	0.065714633	-3.855772166
hsa_circ_0054656	-0.506586692	7.657653056	-3.172629314	0.018661969	0.065969335	-3.861128001
hsa_circ_0007705	0.730475735	7.048854579	3.171205289	0.018696132	0.06601683	-3.863095263
hsa_circ_0007396	-0.59265423	10.55319176	-3.168222227	0.018767918	0.066132942	-3.867217038
hsa_circ_0084679	-1.070698979	6.290889973	-3.168113397	0.018770543	0.066132942	-3.867367429
hsa_circ_0046881	0.740240269	9.64122896	3.160433061	0.01895678	0.066715297	-3.8779842
hsa_circ_0058495	0.559283199	6.639132366	3.157518498	0.019027979	0.066891958	-3.882014804
hsa_circ_0004029	0.774283055	8.077371946	3.156156169	0.019061359	0.066935423	-3.883899117
hsa_circ_0092297	0.637895872	8.834832776	3.153503762	0.019126531	0.06709031	-3.887568395
hsa_circ_0001576	-0.6100355	7.812325712	-3.150235515	0.019207169	0.067299045	-3.892090676
hsa_circ_0027033	1.367137817	6.286236457	3.14697588	0.019287962	0.067433392	-3.896602209
hsa_circ_0003180	0.509175487	13.8280485	3.146607073	0.019297126	0.067433392	-3.897112733
hsa_circ_0068189	2.584281084	5.48971843	3.146128408	0.019309028	0.067433392	-3.897775353
hsa_circ_0029634	0.491420889	9.850732255	3.141261929	0.019430481	0.067744721	-3.90451347
hsa_circ_0046565	0.538841812	6.410092474	3.140853396	0.019440714	0.067744721	-3.905079242
hsa_circ_0008438	0.784271264	6.786172282	3.133852607	0.019616993	0.068240544	-3.914777357
hsa_circ_0044226	-0.733685214	6.095184651	-3.133305799	0.019630835	0.068240544	-3.915535067
hsa_circ_0000622	-0.886544452	6.478725328	-3.132656785	0.019647278	0.068240544	-3.916434447
hsa_circ_0001171	-0.959379425	9.116451174	-3.131088282	0.019687077	0.068287827	-3.918608207
hsa_circ_0018611	-0.629452595	7.620749778	-3.130431342	0.019703772	0.068287827	-3.919518728
hsa_circ_0037078	1.295710793	9.062318811	3.126781308	0.019796813	0.068341308	-3.924578533
hsa_circ_0004851	0.665306782	6.908629556	3.126165021	0.01981257	0.068341308	-3.925432993
hsa_circ_0001998	0.830595204	9.204589392	3.125759068	0.019822956	0.068341308	-3.925995856
hsa_circ_0007330	0.844145662	6.872316734	3.125631823	0.019826213	0.068341308	-3.926172287
hsa_circ_0005734	0.812822878	6.57543028	3.125621021	0.019826489	0.068341308	-3.926187265
hsa_circ_0030586	-0.716302567	7.584698128	-3.124279953	0.019860849	0.068385736	-3.928046827
hsa_circ_0007725	-1.00898239	9.330822578	-3.121598209	0.019929754	0.0684698	-3.93176599
hsa_circ_0001644	1.27384497	10.3634447	3.120961001	0.019946164	0.0684698	-3.93264981
hsa_circ_0001465	-0.511300944	8.069099806	-3.120821596	0.019949757	0.0684698	-3.932843175
hsa_circ_0061817	-1.011174747	11.79326656	-3.118949949	0.019998053	0.068561678	-3.93543947
hsa_circ_0030292	-0.619874937	7.998038966	-3.112328674	0.020169932	0.069076594	-3.944627312
hsa_circ_0031851	-1.255016677	7.106702667	-3.110743616	0.020211315	0.069143973	-3.94682747
hsa_circ_0069738	0.873617591	6.38773031	3.109331594	0.020248259	0.069184521	-3.948787666
hsa_circ_0000198	0.816095285	5.810853139	3.108631156	0.020266612	0.069184521	-3.949760107
hsa_circ_0001348	-0.467988142	7.59053786	-3.104461522	0.02037624	0.069475739	-3.955550015
hsa_circ_0050525	0.855245572	6.78092131	3.103729733	0.020395546	0.069475739	-3.956566357
hsa_circ_0008902	1.374547013	5.663389305	3.1023632	0.020431653	0.069524373	-3.958464415
hsa_circ_0003448	0.783701319	5.831702872	3.099944482	0.020495729	0.06966798	-3.961824394
hsa_circ_0005385	2.447974632	5.474021942	3.095307042	0.020619195	0.069997016	-3.968268244
hsa_circ_0006563	0.437121071	8.692899491	3.094660103	0.020636483	0.069997016	-3.969167363
hsa_circ_0004214	1.250654839	5.891427324	3.090693692	0.020742821	0.070282855	-3.974680851
hsa_circ_0064324	-0.976680667	11.33538105	-3.089293225	0.020780509	0.070335728	-3.976627955
hsa_circ_0004968	1.09763355	6.394085767	3.087642837	0.020825017	0.07041155	-3.978922789
hsa_circ_0004973	1.58853788	6.594477955	3.08403088	0.020922788	0.070561223	-3.983946138
hsa_circ_0005847	0.582243055	7.268280724	3.083934591	0.020925401	0.070561223	-3.984080071
hsa_circ_0073858	-0.933737867	6.173518298	-3.083553505	0.020935747	0.070561223	-3.984610151
hsa_circ_0002637	-0.563479816	6.643565956	-3.081547441	0.0209903	0.070631318	-3.987400776
hsa_circ_0003764	2.701225394	5.775881761	3.08115842	0.021000897	0.070631318	-3.987941989
hsa_circ_0092305	0.45603635	12.28357086	3.07667358	0.021123484	0.070946899	-3.994182508
hsa_circ_0001398	0.637701037	6.971041324	3.076097741	0.02113928	0.070946899	-3.994983919
hsa_circ_0030042	0.845529356	7.927106857	3.075085249	0.021167085	0.070965437	-3.996393117
hsa_circ_0004075	0.789794864	9.599881146	3.072162834	0.021247562	0.071160342	-4.000461155
hsa_circ_0000669	0.462593946	9.599663861	3.070915753	0.021282005	0.071200826	-4.002197373
hsa_circ_0000639	2.49005252	5.430723712	3.060143104	0.021582066	0.072128939	-4.017201911
hsa_circ_0006830	0.686405175	6.26979027	3.057809596	0.021647665	0.072272341	-4.020453653
hsa_circ_0001538	-1.731354032	5.500084728	-3.052824976	0.021788518	0.072666418	-4.027401551
hsa_circ_0037207	-0.931219696	6.542546165	-3.049068011	0.021895336	0.072946282	-4.032639908
hsa_circ_0034447	0.841936624	5.804560524	3.047253545	0.021947128	0.073042427	-4.035170331
hsa_circ_0006211	-0.81308976	13.3606996	-3.04532626	0.022002286	0.073149562	-4.037858449
hsa_circ_0021506	-0.927822793	7.930286182	-3.043968294	0.02204124	0.073202658	-4.039752719
hsa_circ_0007061	0.531094401	9.28615531	3.039798679	0.022161316	0.07349601	-4.045570191
hsa_circ_0046430	1.50853867	6.118775959	3.038558932	0.022197155	0.07349601	-4.047300225
hsa_circ_0031608	1.014560242	6.459998816	3.038502236	0.022198795	0.07349601	-4.047379346
hsa_circ_0009135	-0.481788451	8.829491387	-3.034096806	0.022326666	0.073842607	-4.053528255
hsa_circ_0001359	0.445903953	11.43520792	3.031463865	0.022403469	0.073920533	-4.057204108
hsa_circ_0008144	0.92827951	9.46054708	3.031029312	0.022416173	0.073920533	-4.057810853
hsa_circ_0087888	0.663280143	10.19204781	3.030903431	0.022419854	0.073920533	-4.057986619
hsa_circ_0000700	-0.484803016	7.029932481	-3.028962526	0.022476699	0.074031319	-4.06069686
hsa_circ_0000053	0.539909039	7.308533032	3.022953429	0.022653683	0.0745164	-4.06909017
hsa_circ_0059342	1.060772055	6.169261685	3.022376065	0.022670767	0.0745164	-4.069896797
hsa_circ_0065871	-0.581812156	7.295648612	-3.020350755	0.022730806	0.074567602	-4.072726586
hsa_circ_0017248	1.431543183	6.363128837	3.020271169	0.022733168	0.074567602	-4.072837793
hsa_circ_0006109	0.475279558	9.55944866	3.018094683	0.022797888	0.074702956	-4.075879265
hsa_circ_0009061	0.756108001	7.4111297	3.01418448	0.022914663	0.075008428	-4.081344618
hsa_circ_0076179	-1.17420181	6.074807142	-3.008134742	0.023096609	0.075526385	-4.089803318
hsa_circ_0076055	-0.80997326	7.402260364	-3.003818081	0.023227387	0.075876132	-4.095840972
hsa_circ_0061694	1.037054572	8.3074443	3.000006345	0.023343534	0.076177414	-4.10117386
hsa_circ_0058539	0.491551197	6.324520793	2.994024605	0.02352707	0.076697768	-4.109545494
hsa_circ_0068135	0.476624497	7.494548793	2.988965878	0.023683503	0.077128792	-4.116627956
hsa_circ_0063266	-0.483486394	8.034805476	-2.98723988	0.023737134	0.077204036	-4.119044981
hsa_circ_0060558	0.52708329	9.309394411	2.986663001	0.023755088	0.077204036	-4.119852883
hsa_circ_0046534	0.625580433	7.039665842	2.985059345	0.023805076	0.077287631	-4.122098917
hsa_circ_0000504	2.229255597	5.032273109	2.983160852	0.0238644	0.07740134	-4.1247582
hsa_circ_0002008	0.711379309	6.330955851	2.981225127	0.023925053	0.077519119	-4.127469976
hsa_circ_0087905	1.861954416	7.789384064	2.979836015	0.023968681	0.077581555	-4.129416211
hsa_circ_0004001	2.603486298	5.548312291	2.970010371	0.024279741	0.078474301	-4.143187597
hsa_circ_0000772	-1.160304436	7.519445038	-2.969570403	0.024293771	0.078474301	-4.143804451
hsa_circ_0008225	0.849263261	5.73237506	2.96323054	0.024496916	0.078918644	-4.152695154
hsa_circ_0003026	0.528527512	8.439100514	2.962801257	0.024510737	0.078918644	-4.153297289
hsa_circ_0089254	-0.461606755	10.22377509	-2.962608534	0.024516945	0.078918644	-4.153567619
hsa_circ_0001309	-0.594917441	6.499368756	-2.961806476	0.024542798	0.078918644	-4.154692687
hsa_circ_0080845	1.827523698	6.90230136	2.961421433	0.02455522	0.078918644	-4.155232817
hsa_circ_0000589	-0.468441907	12.74320679	-2.960195846	0.024594803	0.078966178	-4.156952135
hsa_circ_0082917	0.806433967	6.130555978	2.959418623	0.024619941	0.078967284	-4.158042534
hsa_circ_0046882	0.540671627	10.58834706	2.958204695	0.024659259	0.079013824	-4.159745712
hsa_circ_0002319	0.474631332	9.533449187	2.954919409	0.024766007	0.079276113	-4.164355727
hsa_circ_0001900	0.675479203	7.316340095	2.952026032	0.024860433	0.079452495	-4.168416598
hsa_circ_0001685	0.607670984	7.443315581	2.951702962	0.024871001	0.079452495	-4.168870074
hsa_circ_0005718	-0.638492883	6.12254709	-2.950367614	0.024914731	0.079459225	-4.17074453
hsa_circ_0026983	0.454915407	6.717829065	2.950115305	0.024923003	0.079459225	-4.171098719
hsa_circ_0003885	-0.568672676	7.150979653	-2.945822246	0.025064207	0.0798295	-4.177126135
hsa_circ_0078522	0.51203013	8.617340381	2.940754324	0.025232009	0.080283664	-4.184243531
hsa_circ_0005240	-0.468478156	7.777572009	-2.937831417	0.025329338	0.080512916	-4.188349482
hsa_circ_0000037	0.550355408	8.605704298	2.932640788	0.025503179	0.08098467	-4.195642834
hsa_circ_0029961	0.535039596	8.545772967	2.9249254	0.025763957	0.081677671	-4.206488003
hsa_circ_0002190	2.409014439	5.33454747	2.924668101	0.025772703	0.081677671	-4.206849762
hsa_circ_0038899	1.358731554	6.128473756	2.923055812	0.02582758	0.081770222	-4.209116759
hsa_circ_0006501	1.402497713	6.647910661	2.92212757	0.025859232	0.081789129	-4.210422036
hsa_circ_0087893	-0.633191855	5.930656304	-2.915764723	0.026077322	0.082397093	-4.219371309
hsa_circ_0082711	1.022246038	8.190041508	2.909854881	0.02628166	0.082945265	-4.227686475
hsa_circ_0007996	1.06859205	6.537595504	2.908759977	0.026319706	0.082945265	-4.229227327
hsa_circ_0046448	-1.039693456	6.07532693	-2.908494603	0.026328936	0.082945265	-4.229600802
hsa_circ_0002881	0.547834728	10.11173984	2.905706979	0.026426107	0.08316912	-4.233524317
hsa_circ_0002623	-0.779521585	6.628492134	-2.902198307	0.02654896	0.083331072	-4.238463604
hsa_circ_0006371	1.014505066	8.889518366	2.901649742	0.026568223	0.083331072	-4.23923593
hsa_circ_0001022	-0.597467822	9.171107483	-2.901484506	0.026574028	0.083331072	-4.239468571
hsa_circ_0005281	1.034772157	6.678086548	2.901251428	0.026582219	0.083331072	-4.239796733
hsa_circ_0004206	0.804936991	6.193601572	2.899284186	0.026651463	0.083465987	-4.242566685
hsa_circ_0008179	0.580917251	6.645312668	2.898215977	0.026689143	0.083501887	-4.244070897
hsa_circ_0018845	0.426711231	8.031661175	2.897276726	0.026722322	0.083523646	-4.245393593
hsa_circ_0008432	1.013769128	6.610346015	2.891965711	0.026910769	0.083986995	-4.252874145
hsa_circ_0009357	-0.455296905	8.626507494	-2.891613866	0.026923304	0.083986995	-4.253369798
hsa_circ_0080628	1.028577905	6.495331405	2.890393608	0.026966825	0.084040447	-4.255088884
hsa_circ_0019054	0.75046184	9.530631062	2.88780482	0.027059406	0.084246537	-4.258736338
hsa_circ_0075504	0.495505465	9.751759683	2.8777226	0.02742324	0.085295917	-4.2729467
hsa_circ_0002828	-0.877021889	7.743236886	-2.876264688	0.027476285	0.08537753	-4.275002214
hsa_circ_0092337	-1.088061735	10.21416706	-2.875033614	0.027521163	0.085433629	-4.276738039
hsa_circ_0011536	1.096124813	10.93418119	2.872241096	0.027623253	0.085633153	-4.280675955
hsa_circ_0064555	-0.856353725	6.230534895	-2.871805654	0.027639209	0.085633153	-4.281290056
hsa_circ_0075393	1.380136251	7.696758589	2.865111431	0.027885755	0.086313052	-4.290732715
hsa_circ_0048234	0.538790337	9.598681438	2.856433813	0.028208871	0.087228402	-4.302978211
hsa_circ_0003927	0.851605285	6.543950861	2.854056773	0.028298081	0.087419388	-4.306333589
hsa_circ_0005435	0.727431563	6.062715179	2.848156078	0.028520846	0.087975595	-4.314664717
hsa_circ_0004490	0.80795887	6.338646856	2.84782576	0.028533372	0.087975595	-4.315131166
hsa_circ_0087643	-0.95196868	6.970053249	-2.84698853	0.028565146	0.087988386	-4.316313474
hsa_circ_0006757	0.863629063	6.115158085	2.842701309	0.028728451	0.088404365	-4.322368554
hsa_circ_0023397	0.531737652	8.252037219	2.841988353	0.028755706	0.088404365	-4.323375633
hsa_circ_0006770	2.373674832	9.661680674	2.833884788	0.029067439	0.089187006	-4.334824856
hsa_circ_0007116	-0.93917148	6.734073871	-2.833210801	0.029093529	0.089187006	-4.335777322
hsa_circ_0007516	0.883814653	6.251295376	2.833191267	0.029094286	0.089187006	-4.335804927
hsa_circ_0043302	0.716246579	7.339892138	2.832382615	0.029125623	0.08919722	-4.336947744
hsa_circ_0002191	0.49643325	10.54513024	2.8307921	0.029187365	0.089300438	-4.339195655
hsa_circ_0084501	0.661167859	8.516173746	2.830053613	0.029216079	0.089302508	-4.340239438
hsa_circ_0000284	0.693171198	10.1980365	2.829274079	0.029246423	0.089309548	-4.34134128
hsa_circ_0046909	-0.407175669	8.079965898	-2.827901945	0.029299916	0.089387197	-4.343280843
hsa_circ_0026524	-1.272516454	7.398941646	-2.82603006	0.029373062	0.089524595	-4.345927042
hsa_circ_0087855	0.770292776	8.081318608	2.822672651	0.029504746	0.089839978	-4.350673881
hsa_circ_0004374	1.379102314	6.491320997	2.819291053	0.029638019	0.090159591	-4.355455727
hsa_circ_0000679	-0.623012235	8.360845592	-2.817697036	0.029701065	0.090264297	-4.357710071
hsa_circ_0004194	1.955336623	6.246699446	2.816988884	0.02972912	0.090264297	-4.358711635
hsa_circ_0007716	0.707310645	6.388703338	2.810339707	0.029993928	0.090981582	-4.368117491
hsa_circ_0005260	0.746627707	6.836056946	2.809085119	0.030044176	0.091047288	-4.36989256
hsa_circ_0000370	0.692520243	12.78417169	2.806261859	0.03015758	0.091304081	-4.37388748
hsa_circ_0009590	0.446666404	9.202696667	2.805413231	0.030191758	0.091310723	-4.375088398
hsa_circ_0005694	-0.478673863	8.061965148	-2.80464497	0.030222734	0.091310723	-4.376175628
hsa_circ_0078150	0.534511766	6.998668734	2.804049973	0.030246748	0.091310723	-4.377017684
hsa_circ_0003152	0.537912482	8.680379978	2.802714664	0.030300715	0.091310723	-4.37890754
hsa_circ_0057521	1.207429854	5.939849903	2.802229295	0.030320356	0.091310723	-4.37959451
hsa_circ_0008827	0.660794222	7.348501089	2.80177858	0.030338608	0.091310723	-4.380232447
hsa_circ_0012634	-0.395738713	14.625672	-2.801239416	0.030360457	0.091310723	-4.380995592
hsa_circ_0043280	0.696694287	8.309321662	2.798119401	0.030487222	0.091605475	-4.385412111
hsa_circ_0082415	0.793823615	8.208309832	2.796391882	0.030557655	0.091730566	-4.387857772
hsa_circ_0002318	0.798240404	6.341274485	2.795399201	0.030598206	0.091757307	-4.389263207
hsa_circ_0041700	-0.672769414	6.5777579	-2.794764073	0.030624181	0.091757307	-4.390162454
hsa_circ_0001336	-2.35701882	6.255054005	-2.793507988	0.030675622	0.091825053	-4.391940962
hsa_circ_0004260	-0.767366333	6.621836174	-2.792785345	0.030705258	0.091827463	-4.392964211
hsa_circ_0070348	0.464606373	7.450745166	2.791489631	0.030758474	0.091835701	-4.394799002
hsa_circ_0000254	0.75163361	10.19002395	2.791288886	0.030766727	0.091835701	-4.395083277
hsa_circ_0050176	-0.718197057	5.835352157	-2.790221142	0.030810667	0.091835701	-4.39659535
hsa_circ_0075663	-1.031260983	5.937680679	-2.789913287	0.030823348	0.091835701	-4.397031329
hsa_circ_0004511	0.899383082	6.6339385	2.786292888	0.0309729	0.092195035	-4.402158942
hsa_circ_0065964	-0.455358855	7.958627634	-2.784475985	0.031048246	0.092333018	-4.404732566
hsa_circ_0088353	-0.419354829	9.558572767	-2.782497147	0.031130529	0.09244827	-4.407535811
hsa_circ_0051220	2.039392505	10.89199583	2.78214845	0.031145053	0.09244827	-4.408029806
hsa_circ_0003110	0.698116545	9.312995433	2.775654528	0.031416861	0.093168253	-4.417231086
hsa_circ_0088072	0.60213326	8.61886169	2.767387277	0.03176657	0.094117698	-4.428948869
hsa_circ_0001081	-1.467970275	7.356445249	-2.765949756	0.031827801	0.094211475	-4.430986809
hsa_circ_0032253	-0.497820487	7.515139629	-2.763464868	0.031933943	0.094372472	-4.434509878
hsa_circ_0028602	0.41727295	13.19490312	2.763043644	0.031951973	0.094372472	-4.435107125
hsa_circ_0008234	0.418977182	8.571181153	2.762370904	0.031980792	0.094372472	-4.436061018
hsa_circ_0009057	0.769321323	6.014771601	2.761906243	0.032000713	0.094372472	-4.436719887
hsa_circ_0008646	1.227331953	6.142039332	2.754039401	0.032340003	0.095215686	-4.447876712
hsa_circ_0008942	0.971258362	8.976090708	2.753332033	0.032370699	0.095215686	-4.44888009
hsa_circ_0029633	1.026661152	8.012154397	2.753201661	0.03237636	0.095215686	-4.449065021
hsa_circ_0028132	-0.609914852	7.300767686	-2.752514422	0.032406218	0.095215686	-4.450039882
hsa_circ_0000312	-0.509061503	7.093879459	-2.750471699	0.03249514	0.095240416	-4.452937685
hsa_circ_0050463	-0.553864855	6.651630477	-2.749997534	0.032515818	0.095240416	-4.45361037
hsa_circ_0055371	-1.01173897	6.645834228	-2.749765311	0.032525951	0.095240416	-4.453939823
hsa_circ_0080210	-2.065618543	8.945915054	-2.749575249	0.032534246	0.095240416	-4.454209465
hsa_circ_0008236	-0.65256193	7.880151788	-2.746918802	0.032650423	0.095492744	-4.457978406
hsa_circ_0000206	0.689035311	6.188131546	2.740315734	0.032941126	0.096254576	-4.467348563
hsa_circ_0047151	0.431502158	10.26180359	2.738679741	0.033013578	0.09637786	-4.469670526
hsa_circ_0037353	-0.458429717	7.525435138	-2.736679063	0.033102411	0.096548408	-4.472510297
hsa_circ_0031288	-0.574205764	7.160268984	-2.735699258	0.033146009	0.096548408	-4.473901118
hsa_circ_0087938	0.907332377	8.168271967	2.73531917	0.033162938	0.096548408	-4.474440664
hsa_circ_0033126	0.612063674	8.486244475	2.733304095	0.033252844	0.096721742	-4.477301255
hsa_circ_0068851	-0.390176123	10.2524718	-2.732175111	0.033303329	0.096780203	-4.478904056
hsa_circ_0008998	1.068738611	6.296002835	2.731101455	0.033351416	0.096831594	-4.480428374
hsa_circ_0000841	-0.587871446	7.013083578	-2.728093431	0.033486533	0.097135345	-4.484699348
hsa_circ_0001818	0.662964894	8.481086568	2.725692844	0.033594785	0.097360682	-4.488108206
hsa_circ_0008275	-0.776510319	6.04345995	-2.718037683	0.033942484	0.098278919	-4.498980726
hsa_circ_0017627	2.441094482	5.236852044	2.715560592	0.034055814	0.098393218	-4.502499584
hsa_circ_0008898	0.580388514	6.690713704	2.715277869	0.034068775	0.098393218	-4.502901229
hsa_circ_0014528	0.491804769	7.339605958	2.715150015	0.034074637	0.098393218	-4.503082864
hsa_circ_0037969	0.639485786	9.175444803	2.709456814	0.034336795	0.099060409	-4.51117176
hsa_circ_0032858	0.507971617	6.378921755	2.708351837	0.034387925	0.099118136	-4.512741909
hsa_circ_0060904	0.561856104	6.688835559	2.701420539	0.034710509	0.099957479	-4.522592574
hsa_circ_0008966	-0.487683314	6.389775012	-2.700510605	0.034753097	0.099989714	-4.523885943
hsa_circ_0031241	0.556832685	8.228117232	2.698333593	0.034855213	0.100193008	-4.52698049
hsa_circ_0002151	0.768055197	6.509200489	2.69401956	0.035058514	0.100686536	-4.533113442
hsa_circ_0001866	0.41658957	7.143844929	2.6905659	0.03522218	0.101065445	-4.538023929
hsa_circ_0000602	-0.541739265	6.861110652	-2.689803103	0.035258438	0.10107842	-4.539108569
hsa_circ_0001739	0.455407016	7.777836401	2.688613244	0.035315075	0.101149741	-4.540800515
hsa_circ_0064136	0.422280666	8.701580381	2.682441405	0.035610408	0.10184059	-4.549577799
hsa_circ_0005873	-0.37634538	12.10412183	-2.682231358	0.035620505	0.10184059	-4.549876549
hsa_circ_0009362	0.688039092	5.946270868	2.681572446	0.0356522	0.10184059	-4.550813735
hsa_circ_0018529	0.642881652	8.208353852	2.678199266	0.035814926	0.102213744	-4.555611811
hsa_circ_0002599	-0.878775513	7.499160931	-2.676556934	0.035894439	0.10234896	-4.557948089
hsa_circ_0002733	-0.622765453	10.42505879	-2.671112249	0.03615939	0.103012214	-4.565694242
hsa_circ_0003662	-2.248308088	5.753821227	-2.664464879	0.036485688	0.103848896	-4.57515328
hsa_circ_0038799	0.624332783	6.509844007	2.661901249	0.036612363	0.104116408	-4.578801785
hsa_circ_0008057	-1.404799606	6.306570123	-2.659785301	0.03671727	0.104289169	-4.581813375
hsa_circ_0066147	-1.207391282	10.74722901	-2.659355812	0.036738602	0.104289169	-4.582424682
hsa_circ_0000759	2.102518499	5.255104121	2.655223773	0.036944513	0.104780299	-4.588306373
hsa_circ_0068462	1.13475037	11.60856163	2.652208635	0.03709554	0.105115031	-4.592598684
hsa_circ_0006461	1.123250746	8.294139672	2.651116893	0.037150386	0.105176871	-4.594152968
hsa_circ_0001892	-0.415024103	11.40387747	-2.646302926	0.037393257	0.105770447	-4.601007076
hsa_circ_0000384	0.93269463	7.934176264	2.64550922	0.037433462	0.105790218	-4.602137243
hsa_circ_0008439	0.828709361	7.980952582	2.641588252	0.037632753	0.106259146	-4.607720726
hsa_circ_0002570	0.505891126	7.996906182	2.637906948	0.037820887	0.106695771	-4.612963486
hsa_circ_0001411	0.446824028	7.897918674	2.636690874	0.037883254	0.106731553	-4.614695486
hsa_circ_0087890	0.959883445	8.61495168	2.636137005	0.037911696	0.106731553	-4.615484355
hsa_circ_0084444	1.09970961	9.178118403	2.635700967	0.037934103	0.106731553	-4.616105408
hsa_circ_0054021	0.409408223	9.466971359	2.633609043	0.038041797	0.106870792	-4.619085055
hsa_circ_0009020	1.158067739	9.772841044	2.6334364	0.0380507	0.106870792	-4.619330968
hsa_circ_0023748	-1.760684747	6.118768631	-2.631694501	0.038140644	0.107029033	-4.621812194
hsa_circ_0046555	0.476796529	9.103822847	2.630323279	0.038211607	0.107133775	-4.623765495
hsa_circ_0002664	0.844186035	5.995017978	2.629550374	0.038251668	0.10715177	-4.624866528
hsa_circ_0008086	1.256741708	7.065798543	2.623553397	0.038564018	0.107923645	-4.633410201
hsa_circ_0019632	0.407025635	7.223314383	2.622540201	0.038617057	0.107923645	-4.634853795
hsa_circ_0088737	-0.38238927	8.212455182	-2.6223147	0.038628872	0.107923645	-4.635175092
hsa_circ_0040705	-0.772311808	6.427980843	-2.621293195	0.038682441	0.107978592	-4.636630571
hsa_circ_0006332	1.256953545	7.386028374	2.619629391	0.038769861	0.108127853	-4.639001299
hsa_circ_0006286	1.259221106	6.432986663	2.618220777	0.038844038	0.108198877	-4.641008491
hsa_circ_0004109	0.515773682	7.430866474	2.617856016	0.03886327	0.108198877	-4.641528264
hsa_circ_0009121	2.105742975	5.315290662	2.616786358	0.038919727	0.108250024	-4.643052525
hsa_circ_0007643	0.84141408	8.174778649	2.616220738	0.038949616	0.108250024	-4.643858548
hsa_circ_0008856	0.401563557	8.728668651	2.615337639	0.03899633	0.108285363	-4.645117009
hsa_circ_0004003	1.096714441	5.542548388	2.611597238	0.039194848	0.108741805	-4.650447569
hsa_circ_0006415	1.112378168	7.390672078	2.606432225	0.039470739	0.109411926	-4.65780917
hsa_circ_0023919	0.541770004	8.165449704	2.605783453	0.039505538	0.109413165	-4.658733917
hsa_circ_0002807	0.471209533	7.673584357	2.604538416	0.039572412	0.109503155	-4.660508605
hsa_circ_0006590	1.144119513	6.149150336	2.601976875	0.039710375	0.109759976	-4.664160011
hsa_circ_0047288	0.547715039	9.965610861	2.601536492	0.039734145	0.109759976	-4.664787786
hsa_circ_0000191	-0.553249813	8.822236134	-2.600346902	0.03979843	0.109842286	-4.666483602
hsa_circ_0029976	0.615875334	9.597843604	2.597263565	0.039965564	0.11020807	-4.670879251
hsa_circ_0008847	1.548690685	5.619104798	2.594319591	0.040125838	0.110554319	-4.6750765
hsa_circ_0006614	1.049974704	8.043545518	2.592196165	0.040241862	0.110778159	-4.678104052
hsa_circ_0077526	-0.79646401	13.11444113	-2.58776393	0.040485185	0.11135174	-4.684423907
hsa_circ_0004459	-1.005265111	6.868445665	-2.5863485	0.040563218	0.111470103	-4.686442269
hsa_circ_0020048	0.647301239	9.307147686	2.584197382	0.040682114	0.111700459	-4.689509811
hsa_circ_0081207	0.531066296	6.539972135	2.582521679	0.040774988	0.111859033	-4.691899492
hsa_circ_0029104	-3.064699194	5.261798815	-2.579564996	0.040939407	0.112213435	-4.696116141
hsa_circ_0005238	-0.780743993	6.72282646	-2.5779918	0.041027177	0.112357317	-4.698359841
hsa_circ_0009142	0.584998822	7.283517102	2.571529513	0.041389806	0.113253035	-4.707577083
hsa_circ_0077930	-0.60827012	11.39206091	-2.569822474	0.041486161	0.113419246	-4.710012037
hsa_circ_0014405	0.694338372	6.631503602	2.567668264	0.041608094	0.113590326	-4.713084951
hsa_circ_0000651	0.660761617	8.490541511	2.567457122	0.041620066	0.113590326	-4.713386144
hsa_circ_0001434	-0.398579543	8.06386571	-2.566721137	0.041661824	0.113606943	-4.714436035
hsa_circ_0007146	0.629479785	9.336549209	2.562214041	0.041918514	0.114209124	-4.720865748
hsa_circ_0007580	0.862446392	6.968853747	2.558696949	0.042119981	0.114659947	-4.725883482
hsa_circ_0058051	0.421504356	8.800993307	2.558051423	0.042157069	0.114662907	-4.726804468
hsa_circ_0010039	0.38135565	7.313284431	2.556524525	0.042244933	0.114733581	-4.728982962
hsa_circ_0002019	0.504697264	7.410036531	2.55634807	0.042255099	0.114733581	-4.729234721
hsa_circ_0001394	1.292470329	5.604497041	2.555333276	0.042313616	0.114794607	-4.730682607
hsa_circ_0003766	-0.445667122	7.528242648	-2.550515275	0.042592612	0.115453165	-4.737557138
hsa_circ_0022383	-0.402861852	7.299063441	-2.548095535	0.042733464	0.115736464	-4.741009917
hsa_circ_0013561	-0.526697967	7.135160605	-2.542388191	0.043067635	0.116542412	-4.749154328
hsa_circ_0007915	-0.696779168	6.217519927	-2.5365965	0.043409565	0.117367968	-4.757419757
hsa_circ_0002598	0.515210099	7.136507109	2.534453817	0.04353679	0.117581286	-4.760477779
hsa_circ_0007874	0.45532421	10.93028028	2.53402502	0.043562297	0.117581286	-4.761089766
hsa_circ_0001346	0.462513833	10.58028607	2.530080125	0.043797705	0.118116588	-4.766720134
hsa_circ_0009189	-0.594576293	11.50655475	-2.52566025	0.04406305	0.118731654	-4.773028735
hsa_circ_0046600	-1.368023002	6.166763433	-2.522000013	0.044284074	0.119200138	-4.778253322
hsa_circ_0009022	0.505574077	10.87825098	2.521542833	0.044311762	0.119200138	-4.778905912
hsa_circ_0001929	-0.492021485	7.506715245	-2.519593394	0.044430033	0.119417432	-4.781688619
hsa_circ_0080797	-0.777581684	6.236061264	-2.518394033	0.044502963	0.11948764	-4.783400664
hsa_circ_0040827	-0.417064953	11.62553125	-2.517749403	0.044542213	0.11948764	-4.784320857
hsa_circ_0007520	1.135966345	7.581542041	2.516656494	0.044608841	0.11948764	-4.785880974
hsa_circ_0069338	0.908526104	6.648157302	2.516229852	0.04463488	0.11948764	-4.786490005
hsa_circ_0000817	-0.50286836	7.564184775	-2.516084837	0.044643734	0.11948764	-4.786697014
hsa_circ_0000851	0.603969604	6.848499395	2.513331134	0.044812215	0.119837872	-4.790627991
hsa_circ_0065343	0.355864732	6.824137088	2.510748294	0.044970851	0.120161209	-4.794315149
hsa_circ_0008284	0.423288154	7.344959266	2.510124358	0.045009262	0.120163033	-4.795205867
hsa_circ_0058698	-0.824896442	5.990690902	-2.509353097	0.045056789	0.120189174	-4.796306911
hsa_circ_0038645	1.696561897	10.17975995	2.508081293	0.045135277	0.120297789	-4.79812254
hsa_circ_0001234	0.623284958	10.00383372	2.506201992	0.04525152	0.120506765	-4.800805469
hsa_circ_0034861	2.660883305	4.948021144	2.504098905	0.045381978	0.120753217	-4.803807926
hsa_circ_0007513	-0.772075924	6.677735202	-2.498763909	0.045714696	0.121536985	-4.811424616
hsa_circ_0004636	0.453426991	7.01511441	2.496037876	0.045885696	0.121889859	-4.815316644
hsa_circ_0008113	0.720998054	6.537834124	2.49464016	0.045973633	0.122021684	-4.817312225
hsa_circ_0002377	1.980710703	5.1954893	2.490536357	0.046232849	0.122607513	-4.823171508
hsa_circ_0009004	0.51091257	8.018400855	2.489078189	0.046325323	0.122651421	-4.825253468
hsa_circ_0075825	2.040721257	5.246497753	2.488753507	0.04634594	0.122651421	-4.82571705
hsa_circ_0010386	-0.41456328	8.308033795	-2.488454548	0.046364933	0.122651421	-4.826143904
hsa_circ_0005402	-0.751246453	8.504591176	-2.486145175	0.046511919	0.122918653	-4.829441253
hsa_circ_0065307	2.044213055	5.288893138	2.485399215	0.046559503	0.122918653	-4.830506351
hsa_circ_0040533	0.370886196	7.138674011	2.485051013	0.046581731	0.122918653	-4.831003522
hsa_circ_0002356	0.498726488	7.197597694	2.483705665	0.046667721	0.123043618	-4.832924453
hsa_circ_0007426	0.464656129	8.6892982	2.47909314	0.046963804	0.12372185	-4.839510449
hsa_circ_0004240	0.450740815	9.258376057	2.477648614	0.047056936	0.123864744	-4.84157304
hsa_circ_0002172	-0.468105281	8.159068891	-2.476651291	0.047121348	0.123931869	-4.842997092
hsa_circ_0040534	0.401583312	8.108572484	2.473530528	0.047323503	0.124305224	-4.847453179
hsa_circ_0080635	-0.513260337	6.727997433	-2.473255505	0.047341361	0.124305224	-4.847845881
hsa_circ_0068075	-0.711587321	10.60962639	-2.469293148	0.047599447	0.124879934	-4.853503726
hsa_circ_0071236	-1.045781404	6.58446402	-2.464841045	0.047891196	0.125541941	-4.859860936
hsa_circ_0005533	0.833970994	6.235352616	2.462503246	0.048045144	0.125841927	-4.863199125
hsa_circ_0032261	-3.044040314	5.26359442	-2.458691184	0.048297289	0.126345398	-4.868642459
hsa_circ_0017348	0.465266467	8.594080724	2.458034527	0.048340863	0.126345398	-4.869580116
hsa_circ_0002884	0.570382299	6.659757118	2.457800981	0.048356371	0.126345398	-4.869913602
hsa_circ_0024604	0.39051726	11.22503809	2.457000403	0.048409569	0.126380718	-4.871056768
hsa_circ_0086490	-0.705283689	7.35593807	-2.455484164	0.04851049	0.126540467	-4.873221845
hsa_circ_0008555	-0.491688799	7.836502582	-2.454489355	0.048576825	0.126609809	-4.874642359
hsa_circ_0023858	-0.370856347	7.842306152	-2.453114832	0.048668636	0.126745384	-4.876605075
hsa_circ_0029855	0.538650349	7.465905688	2.450784143	0.048824729	0.127048009	-4.879933121
hsa_circ_0000724	-0.65532437	6.578282789	-2.450149179	0.048867346	0.127055099	-4.880839801
hsa_circ_0071023	-0.564091819	6.625141059	-2.447922754	0.049017084	0.127340467	-4.884018957
hsa_circ_0001330	0.780189154	6.348855922	2.445968481	0.049148915	0.12751253	-4.886809494
hsa_circ_0075451	0.561662994	8.580544955	2.445754286	0.049163387	0.12751253	-4.887115345
hsa_circ_0008927	-1.308265681	5.718337569	-2.444391043	0.049255596	0.127598602	-4.889061935
hsa_circ_0007991	-0.988137297	12.61434061	-2.444079464	0.049276697	0.127598602	-4.889506842
hsa_circ_0002805	0.82981365	5.905118527	2.442486135	0.049384748	0.127774511	-4.891781965
hsa_circ_0002522	-0.428728623	8.253206799	-2.440572291	0.049514863	0.127934589	-4.894514742
hsa_circ_0000109	0.385989127	8.080120338	2.438988309	0.049622824	0.127934589	-4.8967765
hsa_circ_0004645	0.937798882	6.215499637	2.438567452	0.04965155	0.127934589	-4.897377438
hsa_circ_0009732	-0.576720874	6.073406387	-2.438354117	0.049666118	0.127934589	-4.897682056
hsa_circ_0044927	0.793651587	6.377211942	2.438119509	0.049682144	0.127934589	-4.898017049
hsa_circ_0001014	0.775950415	7.686598723	2.43803928	0.049687625	0.127934589	-4.898131607
hsa_circ_0001903	-0.579924427	6.285014827	-2.431418806	0.050142159	0.129000626	-4.90758478
hsa_circ_0059958	0.444729303	6.715180913	2.429495678	0.050275007	0.129238012	-4.910330709
hsa_circ_0038465	1.088994293	6.169880935	2.428554364	0.050340166	0.129301153	-4.911674751
hsa_circ_0003729	-0.495690649	6.779342439	-2.426535927	0.050480184	0.129556315	-4.914556728
hsa_circ_0078155	0.550513563	8.716343676	2.423018167	0.050725185	0.130062053	-4.919579405
hsa_circ_0003183	0.987145217	6.929733012	2.422535313	0.050758911	0.130062053	-4.920268818
hsa_circ_0007781	-0.392561	8.228752974	-2.421492658	0.050831818	0.130120762	-4.921757503
hsa_circ_0083861	1.527746977	7.105823783	2.420857314	0.050876298	0.130120762	-4.922664632
hsa_circ_0076413	-0.6211603	7.481941373	-2.420456405	0.050904386	0.130120762	-4.923237038
hsa_circ_0000681	1.70655937	10.06072067	2.419596789	0.050964667	0.13017038	-4.924464369
hsa_circ_0005483	-0.672698361	6.533943623	-2.418620016	0.051033253	0.130241115	-4.925858964
hsa_circ_0008472	-0.540515847	11.22644208	-2.414548976	0.051320154	0.130868447	-4.931671324
hsa_circ_0000091	-0.512713688	7.737361824	-2.412002847	0.051500445	0.131223135	-4.935306433
hsa_circ_0001855	0.418979762	6.31457153	2.409669812	0.051666229	0.131536295	-4.938637245
hsa_circ_0084904	0.489720894	8.073425245	2.4084969	0.051749786	0.131536295	-4.940311756
hsa_circ_0003028	0.788104745	8.036322066	2.408323477	0.051762152	0.131536295	-4.940559344
hsa_circ_0006570	0.412573703	7.319420501	2.407898086	0.051792499	0.131536295	-4.941166649
hsa_circ_0092365	0.398729386	9.074585205	2.407159939	0.051845202	0.131536295	-4.942220454
hsa_circ_0040921	-0.339286383	14.65362625	-2.406700826	0.05187801	0.131536295	-4.942875897
hsa_circ_0050490	0.61878894	6.113952908	2.40621934	0.05191244	0.131536295	-4.943563277
hsa_circ_0021773	1.099263244	5.729285785	2.404926076	0.052005038	0.131614649	-4.945409553
hsa_circ_0005879	2.013972377	5.332599293	2.404633498	0.05202601	0.131614649	-4.945827238
hsa_circ_0004277	0.652959404	6.271969978	2.402995419	0.052143594	0.131645305	-4.94816574
hsa_circ_0041019	-0.529415534	8.441859415	-2.402905818	0.052150034	0.131645305	-4.948293652
hsa_circ_0088062	0.867351293	6.018891024	2.402737587	0.052162127	0.131645305	-4.948533815
hsa_circ_0001443	0.370743563	8.860306024	2.400133911	0.052349664	0.131950861	-4.952250709
hsa_circ_0012144	-0.779583976	8.041859732	-2.399906794	0.052366056	0.131950861	-4.952574928
hsa_circ_0092322	-0.54742854	6.634441104	-2.398438621	0.05247215	0.132113675	-4.954670781
hsa_circ_0006374	0.583453522	6.65650902	2.396299487	0.052627132	0.132399223	-4.957724392
hsa_circ_0085045	0.649322945	7.539240446	2.390584156	0.053043562	0.13334155	-4.965882679
hsa_circ_0007685	0.429439749	7.231015507	2.387917995	0.053238998	0.133727295	-4.96968828
hsa_circ_0005540	-0.534037235	8.281571911	-2.381915671	0.05368174	0.134733129	-4.978255371
hsa_circ_0017972	-0.933644814	6.102250567	-2.374795447	0.054211924	0.135956675	-4.988417157
hsa_circ_0003865	-0.806831703	7.382511623	-2.373768615	0.054288833	0.136042434	-4.989882539
hsa_circ_0054243	-0.408816044	8.588172527	-2.372606124	0.05437604	0.136153843	-4.991541493
hsa_circ_0021087	-0.751356	12.12729601	-2.369401572	0.054617194	0.136546945	-4.996114456
hsa_circ_0008274	0.383443327	11.3004689	2.369380575	0.054618778	0.136546945	-4.996144418
hsa_circ_0036287	-0.726414343	11.97861493	-2.367867257	0.054733051	0.136713992	-4.998303876
hsa_circ_0002100	0.459006932	6.845752109	2.367101236	0.05479099	0.136713992	-4.999396945
hsa_circ_0076767	-0.486679675	7.192745751	-2.366792362	0.05481437	0.136713992	-4.999837686
hsa_circ_0001522	0.602233758	6.339135021	2.365756913	0.054892823	0.136802537	-5.001315185
hsa_circ_0084677	-0.377871981	8.070949031	-2.365087362	0.054943616	0.136815153	-5.002270566
hsa_circ_0077179	0.475791372	6.284249098	2.364558139	0.054983798	0.136815153	-5.003025704
hsa_circ_0066914	-0.453370615	6.984247751	-2.363480064	0.055065746	0.136912102	-5.00456397
hsa_circ_0004575	-1.95607501	4.969183992	-2.360735563	0.055274941	0.13732503	-5.008479876
hsa_circ_0036231	0.393510566	6.942448946	2.358941714	0.055412121	0.13755854	-5.011039273
hsa_circ_0001578	-0.497618801	8.639089379	-2.352384308	0.055916607	0.138702798	-5.020394448
hsa_circ_0008261	-0.533198853	8.889138635	-2.34895259	0.056182525	0.139161342	-5.025289885
hsa_circ_0085473	-0.944082584	5.69849189	-2.348871175	0.05618885	0.139161342	-5.025406021
hsa_circ_0006847	0.464592523	8.92124145	2.347064074	0.056329424	0.1394011	-5.027983765
hsa_circ_0000264	0.863504249	6.027037348	2.345200714	0.056474758	0.139652254	-5.030641663
hsa_circ_0005652	0.422514031	6.793821772	2.343013254	0.056645868	0.13996671	-5.033761732
hsa_circ_0001947	2.267399038	6.41669913	2.342191186	0.056710312	0.140017321	-5.034934246
hsa_circ_0086694	-0.356347103	14.44902877	-2.331476806	0.057557246	0.141893995	-5.050214285
hsa_circ_0006209	-0.896354019	6.77460149	-2.331448385	0.057559511	0.141893995	-5.050254813
hsa_circ_0079440	-1.340000304	6.191517568	-2.329215568	0.057737663	0.142159709	-5.053438629
hsa_circ_0000249	0.838785998	8.079761861	2.328979078	0.057756566	0.142159709	-5.053775835
hsa_circ_0067159	0.558331187	10.82127446	2.327494372	0.057875386	0.142342165	-5.055892803
hsa_circ_0034293	-0.623887137	6.676469687	-2.326007986	0.057994594	0.142525295	-5.058012093
hsa_circ_0009361	-0.571425907	13.45460251	-2.324904457	0.058083263	0.142633147	-5.059585456
hsa_circ_0005728	0.432213442	7.876280155	2.322511143	0.058276049	0.142996314	-5.062997595
hsa_circ_0072008	1.392011011	8.662259756	2.321559484	0.058352891	0.143074641	-5.064354316
hsa_circ_0008016	-0.979730683	11.35269112	-2.319905744	0.058486674	0.143292352	-5.066711876
hsa_circ_0025135	-0.345132781	8.906034793	-2.316048692	0.058799938	0.143900053	-5.072210079
hsa_circ_0004457	0.40066757	7.395442097	2.315740098	0.058825077	0.143900053	-5.072649955
hsa_circ_0036044	0.479103874	7.455296259	2.312876887	0.059058851	0.144361045	-5.07673106
hsa_circ_0008557	0.419028881	7.509157188	2.312264073	0.059109011	0.144372854	-5.0776045
hsa_circ_0003768	0.755159559	7.034828004	2.311199618	0.059196244	0.144425603	-5.079121628
hsa_circ_0008035	-0.739882379	6.332999744	-2.310894189	0.059221299	0.144425603	-5.079556937
hsa_circ_0020246	0.672166129	6.53507407	2.309488036	0.05933679	0.144596538	-5.081560991
hsa_circ_0001581	0.665528422	7.043829377	2.298683148	0.06023205	0.146616048	-5.096957554
hsa_circ_0082356	-0.32021258	10.87867249	-2.298377418	0.060257584	0.146616048	-5.09739314
hsa_circ_0000971	-0.400664395	6.508341021	-2.297351416	0.060343358	0.146712669	-5.098854894
hsa_circ_0003805	-0.648022436	6.77052458	-2.29346572	0.060669351	0.147285434	-5.104390476
hsa_circ_0005351	-0.830206286	7.310033653	-2.293441066	0.060671425	0.147285434	-5.104425597
hsa_circ_0006015	-0.325579837	10.75169346	-2.289389243	0.061013311	0.148002587	-5.110197146
hsa_circ_0051258	-0.443204223	15.01636824	-2.287102688	0.061207127	0.148322348	-5.113453869
hsa_circ_0007027	-0.992114693	6.875173264	-2.28673598	0.061238269	0.148322348	-5.113976146
hsa_circ_0001958	1.502193484	6.730808619	2.283127992	0.061545553	0.148953332	-5.119114436
hsa_circ_0092341	-1.832178511	7.253686138	-2.282271771	0.061618709	0.149017151	-5.120333729
hsa_circ_0072088	0.469055013	15.09331788	2.277543272	0.06202434	0.149884311	-5.127066682
hsa_circ_0005037	-0.640967858	7.208731884	-2.272049324	0.062499105	0.150871518	-5.13488822
hsa_circ_0015438	-0.545734214	7.150833691	-2.271720968	0.062527599	0.150871518	-5.135355641
hsa_circ_0008720	2.025953019	6.032740187	2.268720016	0.062788638	0.151386686	-5.139627312
hsa_circ_0000721	-0.674265313	6.649850518	-2.267074395	0.062932261	0.151618193	-5.14196956
hsa_circ_0031897	0.491359039	10.34508808	2.265409338	0.063077926	0.151854266	-5.144339333
hsa_circ_0007147	0.528335101	6.319996563	2.258779681	0.063661374	0.15314311	-5.153773479
hsa_circ_0071842	0.870938363	6.235091472	2.256595714	0.063854795	0.153492469	-5.156880801
hsa_circ_0001009	0.915137611	6.630714523	2.255583678	0.06394463	0.153592494	-5.158320627
hsa_circ_0077086	-0.370116802	7.14200225	-2.254373879	0.064052191	0.153734913	-5.160041737
hsa_circ_0003478	-0.39318783	10.97913746	-2.252557508	0.064214033	0.154007301	-5.16262563
hsa_circ_0000039	-1.217801121	6.398543068	-2.250467801	0.064400752	0.154338897	-5.165598134
hsa_circ_0064019	-0.406979307	14.18300313	-2.24539541	0.064856312	0.1553138	-5.172812334
hsa_circ_0004137	-0.938664078	6.900646736	-2.244024536	0.064980003	0.155493094	-5.174761805
hsa_circ_0024553	-0.731902417	10.09816991	-2.239460999	0.065393515	0.156365123	-5.18125066
hsa_circ_0092321	-3.109446137	6.7758796	-2.237803116	0.06554441	0.156499883	-5.183607684
hsa_circ_0045714	-2.379679036	8.357666655	-2.237762122	0.065548146	0.156499883	-5.183665963
hsa_circ_0001355	1.159760478	7.094515523	2.235709332	0.065735493	0.156829622	-5.186584198
hsa_circ_0060848	-0.638417904	6.238547509	-2.234748742	0.065823351	0.156921685	-5.187949679
hsa_circ_0000376	-0.494050593	9.087600076	-2.23402732	0.065889413	0.15696169	-5.188975145
hsa_circ_0032777	0.594825782	6.23417981	2.233440972	0.065943156	0.156972312	-5.189808587
hsa_circ_0004380	-0.448477693	8.018962551	-2.232778599	0.066003923	0.156999622	-5.190750067
hsa_circ_0079040	0.409916372	7.091976965	2.228865645	0.066364077	0.157684894	-5.196311284
hsa_circ_0046854	-0.72062845	6.352334555	-2.228573645	0.066391034	0.157684894	-5.196726245
hsa_circ_0020394	0.432343809	8.311025764	2.224549329	0.066763706	0.158451865	-5.202444657
hsa_circ_0092283	0.991005913	12.49336894	2.223071069	0.06690114	0.158572731	-5.204544954
hsa_circ_0004136	0.36590891	11.07731992	2.222930681	0.066914207	0.158572731	-5.204744409
hsa_circ_0007337	1.062751599	7.196027746	2.22197443	0.067003284	0.158593283	-5.206102955
hsa_circ_0007762	-0.424252098	8.23299924	-2.22170241	0.067028645	0.158593283	-5.206489404
hsa_circ_0041150	-0.33225473	13.0672727	-2.221234843	0.067072261	0.158593283	-5.207153649
hsa_circ_0007395	0.842511667	6.496030588	2.218939135	0.067286836	0.158910789	-5.210414812
hsa_circ_0068221	1.51932564	6.038623461	2.218589746	0.067319554	0.158910789	-5.210911105
hsa_circ_0000266	0.426196873	9.582315432	2.218198394	0.067356222	0.158910789	-5.211466997
hsa_circ_0020313	-0.806866343	6.651694411	-2.216338545	0.06753076	0.159204642	-5.214108657
hsa_circ_0078617	0.50551465	6.480556863	2.211084063	0.06802639	0.160254475	-5.221570675
hsa_circ_0079985	-1.181993646	7.105970953	-2.208305293	0.068290008	0.160621818	-5.225516114
hsa_circ_0064924	0.345291069	6.36052482	2.20788099	0.068330353	0.160621818	-5.226118515
hsa_circ_0087293	-0.414248236	7.088357136	-2.207846701	0.068333615	0.160621818	-5.226167196
hsa_circ_0059859	0.407069064	10.0707984	2.206479499	0.06846379	0.160809124	-5.22810818
hsa_circ_0001202	-1.966172871	5.429416176	-2.205524733	0.068554848	0.16090434	-5.229463561
hsa_circ_0013587	-0.735054847	7.95716074	-2.203964371	0.06870393	0.161135505	-5.231678506
hsa_circ_0007361	-0.48748636	12.31245217	-2.202914578	0.068804418	0.161252443	-5.233168598
hsa_circ_0005664	0.339788669	7.264047807	2.202039212	0.068888325	0.161308124	-5.234411047
hsa_circ_0074543	-0.527252571	6.812222577	-2.201610378	0.068929469	0.161308124	-5.235019691
hsa_circ_0006577	-0.376160993	10.49726833	-2.197706597	0.069305173	0.162068263	-5.240559724
hsa_circ_0002724	-0.603032076	7.873712506	-2.191465353	0.069910212	0.163275475	-5.249414651
hsa_circ_0005632	2.064871723	5.524388651	2.190919646	0.069963371	0.163275475	-5.25018875
hsa_circ_0088058	0.776787758	6.309776224	2.190798237	0.069975203	0.163275475	-5.250360969
hsa_circ_0000395	0.515051742	10.06585896	2.188185469	0.070230342	0.163555974	-5.254066912
hsa_circ_0047958	-0.383140392	8.829976345	-2.188075026	0.070241147	0.163555974	-5.254223553
hsa_circ_0004858	-0.331144673	8.123227741	-2.187949058	0.070253474	0.163555974	-5.254402211
hsa_circ_0002397	0.361453615	7.567154254	2.187465394	0.070300825	0.163555974	-5.255088175
hsa_circ_0001561	-0.655830512	6.622959784	-2.181912203	0.070846835	0.164705962	-5.262962777
hsa_circ_0000670	0.362844728	9.765740455	2.179026217	0.071132311	0.165165798	-5.267054255
hsa_circ_0003045	1.477066977	8.878291988	2.178864488	0.071148344	0.165165798	-5.267283519
hsa_circ_0001756	0.354375788	9.205879368	2.1772014	0.071313427	0.165428452	-5.269640969
hsa_circ_0082708	0.822079884	6.372949188	2.176675843	0.071365677	0.165429171	-5.270385908
hsa_circ_0009172	-0.673333793	12.45320182	-2.175337216	0.071498938	0.16561754	-5.272283216
hsa_circ_0050867	-1.274745088	11.21779485	-2.172336336	0.071798606	0.166180345	-5.276536002
hsa_circ_0006055	-0.356524218	8.567472519	-2.171860317	0.071846259	0.166180345	-5.277210539
hsa_circ_0083294	1.357393568	8.632268565	2.168492318	0.07218435	0.166763017	-5.2819826
hsa_circ_0020093	2.145402671	5.80588787	2.168308111	0.072202889	0.166763017	-5.282243573
hsa_circ_0021570	-1.036768979	6.510225928	-2.165231604	0.072513225	0.16720976	-5.286601763
hsa_circ_0043513	-0.913151366	6.171485531	-2.164837596	0.072553068	0.16720976	-5.28715986
hsa_circ_0008604	0.330463336	7.81248224	2.164830249	0.072553811	0.16720976	-5.287170265
hsa_circ_0007481	0.456319454	7.429766437	2.162081113	0.07283244	0.167679361	-5.291063942
hsa_circ_0001577	-0.817273252	7.655799096	-2.161781534	0.072862868	0.167679361	-5.291488205
hsa_circ_0003130	-0.857349444	6.386179624	-2.155635646	0.073489998	0.169000465	-5.300190322
hsa_circ_0001491	2.061265921	5.059151815	2.154591835	0.073597057	0.16912455	-5.301667959
hsa_circ_0008083	0.398807113	6.266619223	2.153559624	0.073703083	0.169150001	-5.303129081
hsa_circ_0004293	0.639962366	6.498003813	2.153450031	0.073714349	0.169150001	-5.303284207
hsa_circ_0002153	0.572348631	9.308383443	2.151402637	0.073925147	0.169511585	-5.306182052
hsa_circ_0026640	0.78314765	8.352682021	2.150794166	0.073987913	0.169533455	-5.3070432
hsa_circ_0005223	2.367414147	6.186101154	2.147877866	0.074289499	0.170102124	-5.311170085
hsa_circ_0000907	-0.517925259	6.04728799	-2.146871797	0.074393832	0.170218646	-5.312593608
hsa_circ_0078277	-0.500885862	6.45888929	-2.146326331	0.074450461	0.170225929	-5.31336537
hsa_circ_0065902	-0.442137615	7.601139845	-2.143367365	0.074758425	0.170686236	-5.317551446
hsa_circ_0079480	1.107734915	10.94528591	2.143362199	0.074758964	0.170686236	-5.317558753
hsa_circ_0007401	-0.731810649	5.960037065	-2.142631218	0.074835244	0.170738003	-5.318592757
hsa_circ_0006135	0.484890556	8.869368581	2.140369287	0.075071787	0.171155077	-5.321792045
hsa_circ_0008903	1.173131162	6.055664179	2.139660165	0.075146101	0.171201955	-5.322794934
hsa_circ_0067323	0.484791426	6.960074971	2.138798626	0.07523649	0.171285361	-5.32401332
hsa_circ_0014022	-0.593614128	6.397063317	-2.136829098	0.07544354	0.171634053	-5.326798363
hsa_circ_0007883	-0.552003543	8.153789917	-2.135740746	0.075558204	0.171694942	-5.328337211
hsa_circ_0002690	0.911608511	5.733564134	2.135551896	0.075578119	0.171694942	-5.328604221
hsa_circ_0000902	0.374951617	9.184866016	2.134067051	0.075734885	0.171928446	-5.330703475
hsa_circ_0001482	-2.027483128	5.523908951	-2.13165735	0.075990003	0.17238473	-5.334109839
hsa_circ_0063300	0.333774712	7.91267547	2.129548663	0.076213972	0.172769751	-5.337090236
hsa_circ_0016979	-0.501335213	13.79618558	-2.126798004	0.076507139	0.173219304	-5.340977353
hsa_circ_0044177	-0.624504714	6.837623609	-2.126667703	0.076521055	0.173219304	-5.341161471
hsa_circ_0011542	-1.652837044	5.799524241	-2.124611007	0.076741051	0.173593926	-5.344067406
hsa_circ_0061774	0.636749282	6.733292469	2.123994047	0.076807171	0.173620184	-5.344939038
hsa_circ_0009792	0.416156999	8.435888952	2.120412054	0.077192201	0.174243581	-5.349998889
hsa_circ_0000434	-0.47360264	11.11787029	-2.120410504	0.077192368	0.174243581	-5.350001079
hsa_circ_0001073	0.368429694	8.034053271	2.119604485	0.077279279	0.17431622	-5.35113947
hsa_circ_0038929	-0.670070479	6.581188703	-2.11734232	0.077523734	0.174743874	-5.354334127
hsa_circ_0078727	-0.747116459	8.066632034	-2.114100107	0.077875472	0.175404838	-5.35891193
hsa_circ_0005480	0.545755551	9.323172109	2.113625376	0.07792711	0.175404838	-5.359582131
hsa_circ_0024731	0.672123504	9.890148844	2.111242287	0.078186856	0.175863702	-5.362946114
hsa_circ_0068641	0.440765351	10.40386444	2.110742864	0.078241402	0.175863702	-5.36365103
hsa_circ_0092317	0.484704459	6.445204888	2.109607313	0.07836557	0.176018576	-5.36525372
hsa_circ_0009092	0.77893638	5.993311875	2.107643136	0.078580819	0.176377667	-5.368025601
hsa_circ_0006117	-0.663654757	13.17167157	-2.103452002	0.079042129	0.177288156	-5.37393887
hsa_circ_0021650	-0.694492575	6.425681772	-2.101697221	0.079236093	0.177598139	-5.376414146
hsa_circ_0000137	-0.66492937	12.01965293	-2.098748249	0.079563147	0.178205782	-5.380573204
hsa_circ_0067013	0.409071754	9.531882462	2.094665626	0.080018195	0.179099053	-5.38632957
hsa_circ_0041871	0.401029553	7.669173335	2.09198249	0.080318698	0.179645402	-5.390111729
hsa_circ_0042472	-0.616885109	9.024995925	-2.090790091	0.080452611	0.179818642	-5.391792288
hsa_circ_0060461	-0.92917054	13.55332432	-2.086874762	0.080893922	0.180624589	-5.397309434
hsa_circ_0004795	0.659441655	7.847492991	2.086406452	0.080946871	0.180624589	-5.397969223
hsa_circ_0004410	-0.659489657	5.974318435	-2.08563784	0.08103385	0.180624589	-5.399052046
hsa_circ_0005627	-0.637760412	6.464513127	-2.085583144	0.081040043	0.180624589	-5.3991291
hsa_circ_0077514	-0.639529059	8.864839747	-2.080622705	0.081603719	0.181701719	-5.406115773
hsa_circ_0092331	-0.733378813	12.90263937	-2.080327297	0.081637413	0.181701719	-5.406531763
hsa_circ_0065243	-1.886382231	5.421286601	-2.07782552	0.081923328	0.182210755	-5.410054327
hsa_circ_0049998	0.378371839	8.667728617	2.073361915	0.082435979	0.183223025	-5.416337425
hsa_circ_0002955	0.669395353	7.726311237	2.072448993	0.08254123	0.183329022	-5.417622198
hsa_circ_0007376	0.330435909	9.049398068	2.068957544	0.082945018	0.184097479	-5.422534886
hsa_circ_0062163	-1.918733404	4.797444001	-2.065059635	0.08339818	0.184974376	-5.428017805
hsa_circ_0063305	0.941345001	6.100669091	2.063272065	0.083606838	0.185308128	-5.430531655
hsa_circ_0001633	-0.317113849	7.779978431	-2.062102363	0.08374366	0.185473815	-5.432176393
hsa_circ_0007676	0.44850734	7.80738206	2.061255057	0.083842913	0.185473815	-5.433367704
hsa_circ_0001338	-0.467912777	12.06115706	-2.061140911	0.083856293	0.185473815	-5.433528186
hsa_circ_0000253	0.819326542	9.322042441	2.057880299	0.084239413	0.186191902	-5.438111748
hsa_circ_0011002	-0.694599873	11.21218072	-2.056740979	0.0843737	0.186359387	-5.439713029
hsa_circ_0003892	-0.511750513	13.4967162	-2.055794961	0.084485369	0.186476715	-5.441042511
hsa_circ_0076780	0.440792603	7.040426168	2.053272314	0.084783875	0.186780835	-5.444587162
hsa_circ_0016600	-0.327880831	6.213085779	-2.052693406	0.084852528	0.186780835	-5.445400495
hsa_circ_0004104	0.408560566	7.418636906	2.052640287	0.08485883	0.186780835	-5.445475121
hsa_circ_0000664	-0.605832092	7.457704948	-2.052580972	0.084865868	0.186780835	-5.445558453
hsa_circ_0016599	0.806234483	6.283840563	2.051687661	0.084971933	0.186780835	-5.446813409
hsa_circ_0062938	1.856603275	5.409699516	2.051661706	0.084975017	0.186780835	-5.446849871
hsa_circ_0005770	-0.837629414	6.341735001	-2.049757309	0.085201588	0.187149696	-5.449524903
hsa_circ_0007885	0.694576615	6.294680213	2.047930881	0.085419458	0.187498948	-5.452089992
hsa_circ_0003278	0.427854879	9.817471222	2.043440226	0.085957536	0.188550104	-5.458395024
hsa_circ_0065217	-0.862257962	6.227491851	-2.042756593	0.08603975	0.188600553	-5.459354644
hsa_circ_0000976	1.218318829	7.814147539	2.041827741	0.086151582	0.188679172	-5.460658385
hsa_circ_0001713	-0.362646624	7.772604948	-2.041474948	0.086194096	0.188679172	-5.461153539
hsa_circ_0006932	0.586879868	7.394623776	2.03956257	0.086424921	0.189054514	-5.463837331
hsa_circ_0054211	1.909750252	5.530998121	2.038531425	0.086549639	0.189099834	-5.465284224
hsa_circ_0052877	0.410533879	10.42377524	2.037837289	0.086633699	0.189099834	-5.466258152
hsa_circ_0007907	0.626380478	8.361489666	2.037484228	0.086676486	0.189099834	-5.466753501
hsa_circ_0001629	-1.670476596	5.314007832	-2.037429449	0.086683126	0.189099834	-5.466830354
hsa_circ_0000042	0.667976153	6.086007628	2.036469971	0.086799522	0.189224145	-5.468176427
hsa_circ_0008305	0.59212638	10.90992784	2.035893717	0.086869503	0.189247174	-5.468984807
hsa_circ_0006552	-0.875613042	6.029721343	-2.033149393	0.087203564	0.18984508	-5.472834013
hsa_circ_0003039	-0.375369503	10.81394115	-2.030395344	0.087540114	0.190447583	-5.476695872
hsa_circ_0055904	0.848599457	6.217387818	2.029735871	0.087620897	0.190493213	-5.477620468
hsa_circ_0000824	-0.428586837	6.613726104	-2.028139005	0.08781682	0.190788929	-5.479859073
hsa_circ_0053063	-0.501024226	7.322143347	-2.020795927	0.088723465	0.192577057	-5.490148773
hsa_circ_0001306	-0.320415839	7.113341329	-2.020495242	0.088760791	0.192577057	-5.490569961
hsa_circ_0054248	2.160976031	5.313735013	2.017351108	0.089152044	0.193284818	-5.49497342
hsa_circ_0008682	0.431674127	6.300437107	2.016899552	0.089208377	0.193284818	-5.495605728
hsa_circ_0005442	-0.35517152	8.079616861	-2.015630141	0.089366935	0.193496729	-5.497383117
hsa_circ_0086645	0.46858673	10.07404741	2.013957854	0.089576248	0.193818173	-5.499724262
hsa_circ_0009104	0.493802488	9.713171155	2.010831666	0.089968867	0.194535533	-5.504099785
hsa_circ_0072255	0.572846817	7.163634875	2.008022424	0.090323159	0.195169105	-5.508030539
hsa_circ_0000453	-0.304571127	13.71371667	-2.002268616	0.091053203	0.196613188	-5.51607793
hsa_circ_0004699	0.411858754	9.772861143	2.000820093	0.091237926	0.196840867	-5.518103122
hsa_circ_0001928	-2.190996923	5.768861304	-2.000472979	0.091282248	0.196840867	-5.518588381
hsa_circ_0064644	-0.634575588	7.80130715	-1.998911276	0.091481925	0.197137978	-5.520771397
hsa_circ_0041829	-0.710840477	10.50389191	-1.996890681	0.091740927	0.197562443	-5.523595351
hsa_circ_0085523	-0.461543194	8.995153308	-1.994577066	0.092038396	0.198069115	-5.526828102
hsa_circ_0002697	-0.975061453	8.957565086	-1.992536929	0.092301507	0.198218526	-5.529678082
hsa_circ_0055864	0.510302012	6.575930296	1.99239079	0.092320383	0.198218526	-5.529882208
hsa_circ_0065244	0.851349751	7.523406723	1.992138488	0.092352981	0.198218526	-5.530234615
hsa_circ_0007386	-0.402833984	7.460256739	-1.992109216	0.092356764	0.198218526	-5.5302755
hsa_circ_0059175	-1.033163884	8.05325851	-1.985832066	0.093171555	0.199832594	-5.539040167
hsa_circ_0027470	0.3556093	6.521533661	1.982871355	0.093558366	0.200480518	-5.543172118
hsa_circ_0082440	-0.425547208	6.453705935	-1.982556941	0.093599538	0.200480518	-5.543610836
hsa_circ_0063534	0.398810163	8.624807744	1.980266783	0.093899982	0.200988874	-5.546805956
hsa_circ_0067582	-0.533460977	6.322900599	-1.978780327	0.094095508	0.201260528	-5.548879365
hsa_circ_0088222	0.614406177	7.503016104	1.978341735	0.094153277	0.201260528	-5.549491079
hsa_circ_0066701	-0.618075922	7.773054608	-1.976401015	0.094409328	0.201672508	-5.55219749
hsa_circ_0001874	-0.899613794	8.083950921	-1.975325704	0.094551501	0.201840839	-5.553696808
hsa_circ_0004382	0.382154053	7.258016788	1.973703921	0.094766333	0.202163946	-5.55595774
hsa_circ_0004859	-0.837208178	6.776130235	-1.973083653	0.094848627	0.202204068	-5.55682235
hsa_circ_0018814	-0.32721736	9.333016825	-1.968411547	0.095470808	0.203304405	-5.563333029
hsa_circ_0012859	0.670634877	5.839922077	1.968249732	0.09549243	0.203304405	-5.563558461
hsa_circ_0089183	-0.332830733	8.208072469	-1.964182921	0.096037459	0.204238405	-5.569222772
hsa_circ_0055199	-0.428433148	6.835958345	-1.964019825	0.096059382	0.204238405	-5.569449881
hsa_circ_0067322	1.805323902	5.207020301	1.961860766	0.096350068	0.204719792	-5.572455933
hsa_circ_0036200	0.343815059	6.838263266	1.958497862	0.096804593	0.205548419	-5.577136623
hsa_circ_0028864	-0.546094725	7.557499541	-1.954784094	0.097309035	0.206481863	-5.582303558
hsa_circ_0017454	0.345478192	7.509411906	1.946493571	0.098444652	0.208752475	-5.593830022
hsa_circ_0003839	0.455790137	11.07797957	1.945875545	0.098529837	0.2087941	-5.594688823
hsa_circ_0052130	-0.647070271	7.512443767	-1.940505131	0.099273173	0.210023705	-5.602148811
hsa_circ_0042817	-0.641120618	7.243294113	-1.940324227	0.09929831	0.210023705	-5.60240002
hsa_circ_0009461	-0.720600609	6.583886981	-1.940255133	0.099307912	0.210023705	-5.602495965
hsa_circ_0052166	-0.356527277	11.15190869	-1.939028827	0.099478493	0.210244858	-5.604198687
hsa_circ_0040609	-0.80586535	7.158186285	-1.938053685	0.099614346	0.210324569	-5.605552488
hsa_circ_0048956	-0.362609277	12.81331453	-1.937810307	0.099648281	0.210324569	-5.605890348
hsa_circ_0000343	0.35612261	7.353680833	1.934785547	0.100071002	0.211076915	-5.610088512
hsa_circ_0026218	0.834292229	6.324300579	1.932062434	0.100453099	0.211742633	-5.613866682
hsa_circ_0003505	-0.576610468	9.97474071	-1.930338309	0.100695774	0.212113782	-5.616258154
hsa_circ_0007024	-0.765962457	13.03711285	-1.928078413	0.101014746	0.212632977	-5.619392001
hsa_circ_0001828	-0.57398914	13.52268485	-1.927412388	0.101108945	0.212632977	-5.620315425
hsa_circ_0070190	1.165970772	7.740779664	1.92717507	0.101142531	0.212632977	-5.620644441
hsa_circ_0001167	-0.466281283	11.50467135	-1.921605998	0.101933884	0.21415529	-5.62836254
hsa_circ_0049392	0.407357378	7.918413818	1.92073848	0.102057711	0.214274099	-5.629564334
hsa_circ_0001749	0.834898615	7.509453912	1.918425779	0.102388552	0.214827101	-5.632767524
hsa_circ_0070396	0.40888763	8.075476844	1.916229086	0.102703789	0.215276643	-5.635809163
hsa_circ_0002374	0.293902228	7.318135594	1.915991161	0.10273799	0.215276643	-5.636138552
hsa_circ_0001626	0.516862108	6.805029149	1.914235834	0.102990667	0.215664216	-5.638568365
hsa_circ_0007948	0.639118739	6.841671195	1.912887071	0.10318524	0.21592969	-5.640435018
hsa_circ_0046419	-0.853942234	7.694459909	-1.911681131	0.103359519	0.216152375	-5.642103731
hsa_circ_0002259	0.596310446	6.331308449	1.911058831	0.103449567	0.216198733	-5.642964733
hsa_circ_0023056	0.377334254	7.262692396	1.910359348	0.103550876	0.216226348	-5.64393244
hsa_circ_0092333	-0.513744258	9.801440973	-1.91003037	0.103598558	0.216226348	-5.644387538
hsa_circ_0001235	0.722070412	5.71290782	1.906826334	0.104064091	0.216989171	-5.648818875
hsa_circ_0052943	-0.429293608	7.692701463	-1.906577728	0.104100299	0.216989171	-5.649162631
hsa_circ_0039216	-1.130467684	6.013913709	-1.904466709	0.104408266	0.217488768	-5.652081159
hsa_circ_0008433	-2.562461018	4.575872603	-1.902956896	0.104629081	0.217625523	-5.654168006
hsa_circ_0023704	0.4301253	8.964486118	1.90262054	0.104678337	0.217625523	-5.654632857
hsa_circ_0005397	0.349962023	14.75556154	1.902616687	0.104678901	0.217625523	-5.654638182
hsa_circ_0080813	0.501014272	7.940753427	1.90178308	0.104801076	0.217726794	-5.655790154
hsa_circ_0082564	1.143455767	14.1343437	1.90135185	0.104864333	0.217726794	-5.656386025
hsa_circ_0092273	-0.52157211	10.73367951	-1.899508225	0.105135204	0.218104701	-5.658933152
hsa_circ_0021535	0.862504747	6.212611832	1.898895993	0.105225308	0.218104701	-5.659778864
hsa_circ_0000633	0.475265853	8.815725677	1.898716213	0.105251782	0.218104701	-5.660027191
hsa_circ_0008910	0.82795417	6.073698723	1.894795807	0.105830731	0.219161819	-5.665440896
hsa_circ_0002886	0.358788005	8.9097869	1.893801524	0.105978065	0.219324325	-5.66681345
hsa_circ_0000098	0.4288643	6.532297011	1.89070127	0.106438773	0.220134735	-5.671091989
hsa_circ_0001917	0.63087404	12.86239332	1.889392515	0.106633855	0.220395087	-5.672897607
hsa_circ_0000842	-0.521321364	7.210422959	-1.888561005	0.106757984	0.220508547	-5.674044626
hsa_circ_0091934	0.581782852	5.993178866	1.88777083	0.106876075	0.220514494	-5.675134507
hsa_circ_0038702	-0.274707699	8.268048912	-1.887615302	0.106899334	0.220514494	-5.67534901
hsa_circ_0009006	-0.31314549	12.98121892	-1.886156321	0.107117766	0.220592811	-5.677361011
hsa_circ_0045337	-0.598335726	7.152324755	-1.886099902	0.107126221	0.220592811	-5.677438807
hsa_circ_0032391	-0.455124079	6.668447497	-1.885817943	0.107168489	0.220592811	-5.677827591
hsa_circ_0031806	-1.115771816	6.498274954	-1.885512213	0.10721434	0.220592811	-5.678249135
hsa_circ_0000493	-1.06615049	6.83905626	-1.883322542	0.107543292	0.221126783	-5.681267756
hsa_circ_0018004	0.316119077	12.40047374	1.879762455	0.108080261	0.222087504	-5.686173629
hsa_circ_0031113	0.935333541	5.747872481	1.877151406	0.108475775	0.222756509	-5.689770147
hsa_circ_0079619	-0.629055579	7.722579154	-1.876530149	0.108570093	0.222806537	-5.690625686
hsa_circ_0039914	-0.406135296	6.734824254	-1.874849369	0.108825672	0.223186962	-5.692939925
hsa_circ_0005096	1.322287085	5.635602253	1.874390068	0.108895617	0.223186962	-5.693572233
hsa_circ_0017461	0.657624975	6.739860588	1.873796276	0.108986108	0.223228782	-5.69438963
hsa_circ_0000048	0.454399844	6.322840616	1.871643079	0.109314874	0.223758273	-5.697353078
hsa_circ_0008661	0.413483675	6.140047448	1.866792394	0.110059114	0.225136981	-5.704025723
hsa_circ_0013048	-1.150149597	12.8974256	-1.865145947	0.110312867	0.225511221	-5.706289526
hsa_circ_0024865	-0.378919532	6.414505529	-1.86432329	0.110439873	0.22554852	-5.707420444
hsa_circ_0089131	-0.62229605	11.26351136	-1.863699239	0.110536314	0.22554852	-5.708278247
hsa_circ_0006857	0.290822543	12.21810102	1.863256037	0.110604857	0.22554852	-5.708887411
hsa_circ_0060063	0.328890685	9.388663033	1.863194509	0.110614376	0.22554852	-5.708971977
hsa_circ_0008310	-0.63970226	13.7358285	-1.862277449	0.110756349	0.225693519	-5.710232305
hsa_circ_0081343	0.341986596	6.835270851	1.861348465	0.110900351	0.225842468	-5.711508849
hsa_circ_0008614	0.516439303	7.293639889	1.860445661	0.111040473	0.225983327	-5.71274925
hsa_circ_0053317	0.364392348	7.271138179	1.856027037	0.111728806	0.227238983	-5.718817804
hsa_circ_0006900	0.294458694	9.052900477	1.855236454	0.111852407	0.227345193	-5.719903175
hsa_circ_0005479	0.276642857	14.56054011	1.851002945	0.112516585	0.228549312	-5.725713063
hsa_circ_0087357	0.569419677	6.175235788	1.84999285	0.112675629	0.2287265	-5.727098729
hsa_circ_0004006	-0.319169894	8.666763296	-1.848118937	0.112971274	0.229171784	-5.729668835
hsa_circ_0042521	0.402595947	7.856982705	1.847691025	0.113038893	0.229171784	-5.730255622
hsa_circ_0000257	-0.304068033	9.82458829	-1.846082912	0.113293364	0.22954158	-5.732460453
hsa_circ_0008979	-0.467027011	7.276472919	-1.842051515	0.113933789	0.230692383	-5.737985394
hsa_circ_0001627	0.801094248	8.3767736	1.840809486	0.114131816	0.230946527	-5.739686879
hsa_circ_0055161	0.464236947	6.95547552	1.839099124	0.114405069	0.231352473	-5.742029412
hsa_circ_0063306	0.930393985	6.105538199	1.837963092	0.114586922	0.231505125	-5.743584993
hsa_circ_0057462	-0.444637528	7.903277689	-1.837719649	0.114625928	0.231505125	-5.743918306
hsa_circ_0001936	-0.400102469	9.161461625	-1.836951414	0.114749108	0.23160704	-5.744970063
hsa_circ_0007788	0.274085473	6.900667402	1.83637141	0.114842193	0.231613331	-5.745764038
hsa_circ_0046562	1.104092354	5.941503133	1.836025989	0.114897665	0.231613331	-5.746236854
hsa_circ_0036666	-0.267820687	7.972360282	-1.834961359	0.115068803	0.231811599	-5.747693975
hsa_circ_0009065	0.889325048	9.11177429	1.834079312	0.115210781	0.231950909	-5.748901018
hsa_circ_0038349	0.577826085	6.997378751	1.833616525	0.115285342	0.2319544	-5.749534253
hsa_circ_0003500	-0.448718025	7.458685972	-1.827691515	0.116244154	0.233735878	-5.757637439
hsa_circ_0018203	0.526746086	6.86092412	1.826749305	0.116397349	0.23389625	-5.758925327
hsa_circ_0006892	-0.399320864	6.092951898	-1.825050565	0.116674051	0.234304446	-5.761246813
hsa_circ_0018824	-0.252645243	11.06762942	-1.82345891	0.116933898	0.234655941	-5.763421385
hsa_circ_0077765	0.53787125	6.440922578	1.823076387	0.116996432	0.234655941	-5.76394392
hsa_circ_0000606	0.60111895	6.348794658	1.82244678	0.11709943	0.234714716	-5.764803904
hsa_circ_0064039	-0.550282945	9.677442087	-1.821852684	0.117196701	0.234761944	-5.765615303
hsa_circ_0067772	0.357958535	7.818054909	1.820054231	0.117491644	0.235204832	-5.768071106
hsa_circ_0001513	-0.590551367	11.76955035	-1.819404526	0.117598375	0.235270618	-5.768958109
hsa_circ_0009150	0.548693647	9.830147298	1.817596543	0.117895883	0.235717757	-5.771425946
hsa_circ_0047821	0.70473745	8.644050794	1.813000859	0.11865545	0.236991841	-5.777695632
hsa_circ_0068245	0.957885522	6.391666229	1.812841092	0.118681942	0.236991841	-5.77791351
hsa_circ_0092329	-0.414848196	7.067734932	-1.810860614	0.119010826	0.237362008	-5.78061386
hsa_circ_0083952	-0.50526433	6.720495152	-1.810827295	0.119016366	0.237362008	-5.780659282
hsa_circ_0092353	0.287601211	9.506761818	1.809924713	0.119166555	0.237512815	-5.781889639
hsa_circ_0005783	0.399396807	6.898640182	1.807266489	0.119609964	0.238247489	-5.785512135
hsa_circ_0004519	-1.104059912	11.00732757	-1.804378269	0.120093573	0.238803995	-5.789446242
hsa_circ_0000848	-0.535625825	6.208870037	-1.804333311	0.120101116	0.238803995	-5.789507464
hsa_circ_0008946	0.526799029	7.492786025	1.804254822	0.120114286	0.238803995	-5.789614348
hsa_circ_0000734	0.38188415	6.929335772	1.801897669	0.120510461	0.239442183	-5.792823602
hsa_circ_0043947	0.336343143	10.43057368	1.801173717	0.120632396	0.239535025	-5.793809004
hsa_circ_0008896	-0.25310404	14.27790479	-1.796990892	0.121339278	0.240788535	-5.799500063
hsa_circ_0002113	0.46885392	6.429277806	1.794492288	0.121763468	0.241479854	-5.802897677
hsa_circ_0059957	1.705183774	5.493215426	1.793984641	0.121849829	0.241500751	-5.8035878
hsa_circ_0024895	0.470772609	6.455369693	1.792607145	0.122084473	0.241672215	-5.805460144
hsa_circ_0007378	-0.851010897	10.2037332	-1.792585879	0.122088099	0.241672215	-5.805489045
hsa_circ_0006629	0.307983715	9.112526643	1.791986325	0.122190368	0.241724424	-5.806303839
hsa_circ_0001535	0.26508354	12.03783213	1.789240391	0.122659831	0.242502522	-5.810034488
hsa_circ_0006502	-0.507745425	8.43074558	-1.787233971	0.123003979	0.243002014	-5.812759305
hsa_circ_0072758	0.392713197	7.268278556	1.786878378	0.12306507	0.243002014	-5.81324212
hsa_circ_0055151	-0.944174494	6.491264833	-1.786097458	0.123199337	0.243028902	-5.814302325
hsa_circ_0003266	-0.709623803	14.25186516	-1.785911701	0.123231296	0.243028902	-5.814554494
hsa_circ_0063577	-0.600320302	6.947980378	-1.781608059	0.123974002	0.244342325	-5.82039449
hsa_circ_0003503	0.584821693	5.973703256	1.778919428	0.124440216	0.245109517	-5.824040688
hsa_circ_0040719	0.622663897	6.414097645	1.776137747	0.12492437	0.245911075	-5.82781125
hsa_circ_0001498	0.668663473	8.546519276	1.775521971	0.125031795	0.245944665	-5.828645682
hsa_circ_0046292	0.420249404	8.661339712	1.77515491	0.125095873	0.245944665	-5.829143037
hsa_circ_0037409	-0.860102949	6.820018704	-1.774152704	0.125270994	0.246054873	-5.83050083
hsa_circ_0078510	0.272364678	7.474608603	1.773950026	0.125306438	0.246054873	-5.830775389
hsa_circ_0000072	0.403970799	9.082684683	1.772459913	0.125567327	0.246415242	-5.832793675
hsa_circ_0007763	-1.008018155	5.706606327	-1.768766185	0.126216316	0.24753631	-5.837794319
hsa_circ_0007272	-1.385797738	6.011353125	-1.767218453	0.126489226	0.247918883	-5.839888677
hsa_circ_0051527	0.573999444	8.371487248	1.766314977	0.126648801	0.248078985	-5.841110969
hsa_circ_0078768	-0.374077195	8.653025712	-1.764554332	0.126960336	0.248536368	-5.843492329
hsa_circ_0008192	-0.522051727	7.603546371	-1.761710814	0.12746506	0.249371139	-5.847336708
hsa_circ_0078738	-0.250227287	14.82397442	-1.759073816	0.127934874	0.250136632	-5.85090008
hsa_circ_0008542	-0.505178981	7.547473734	-1.758322257	0.128069083	0.25014167	-5.851915344
hsa_circ_0072678	-1.488282074	6.460734438	-1.758129717	0.128103487	0.25014167	-5.852175419
hsa_circ_0018401	0.760401248	6.117471292	1.757368971	0.128239512	0.25014167	-5.853202911
hsa_circ_0068255	0.61817685	6.466825049	1.757301403	0.1282516	0.25014167	-5.853294165
hsa_circ_0003250	-0.723951535	6.598711742	-1.754116172	0.128822715	0.250834602	-5.85759463
hsa_circ_0000069	0.4763968	11.69325934	1.754011213	0.128841577	0.250834602	-5.857736294
hsa_circ_0057552	-0.635476887	7.062511457	-1.754002498	0.128843143	0.250834602	-5.857748056
hsa_circ_0017446	0.36387827	6.11176747	1.750898427	0.129402175	0.251769046	-5.861936394
hsa_circ_0002490	0.38388075	9.784204095	1.749618105	0.129633444	0.252065031	-5.863663226
hsa_circ_0006686	0.606048864	6.049991196	1.748637343	0.129810875	0.252256032	-5.864985745
hsa_circ_0002245	-1.144886969	6.673374996	-1.744968767	0.130476658	0.253355197	-5.869930499
hsa_circ_0001345	2.085774659	4.810896894	1.744322708	0.130594251	0.253355197	-5.870800944
hsa_circ_0006324	0.291845454	9.492532175	1.743997545	0.130653474	0.253355197	-5.871239
hsa_circ_0044695	-0.384803708	6.511670469	-1.74376682	0.130695513	0.253355197	-5.871549814
hsa_circ_0006531	-0.552939174	6.42893188	-1.74332459	0.130776125	0.253355197	-5.872145512
hsa_circ_0063776	-0.254455783	7.832701508	-1.74289882	0.130853783	0.253355197	-5.87271899
hsa_circ_0007961	1.685457361	5.468414636	1.742329148	0.130957758	0.253402466	-5.87348622
hsa_circ_0012415	-0.830324475	10.0677973	-1.74146644	0.131115369	0.253553401	-5.874647948
hsa_circ_0074816	1.075099051	8.553841925	1.740319076	0.131325272	0.253805213	-5.876192697
hsa_circ_0000718	-2.145634508	5.297347537	-1.735824404	0.132150691	0.255245574	-5.882240793
hsa_circ_0003285	0.275794291	8.568579086	1.733252219	0.132625323	0.256007063	-5.885699591
hsa_circ_0001417	0.509358823	6.266392186	1.731595436	0.132931916	0.256412815	-5.887926534
hsa_circ_0007770	0.45563958	10.73363266	1.73124671	0.132996537	0.256412815	-5.888395178
hsa_circ_0016418	-0.305871426	8.173409792	-1.729096761	0.133395607	0.256916378	-5.891283729
hsa_circ_0023033	0.317822506	8.026980576	1.728970631	0.133419055	0.256916378	-5.891453152
hsa_circ_0013617	0.431479662	7.021162469	1.727198633	0.133748899	0.257395918	-5.89383293
hsa_circ_0008124	-0.704720184	6.131983883	-1.726575491	0.13386508	0.257463938	-5.894669606
hsa_circ_0067301	-0.5987333	7.552371747	-1.72229875	0.134665099	0.258806103	-5.900409081
hsa_circ_0062022	-0.332639593	12.85808607	-1.721977193	0.134725438	0.258806103	-5.90084042
hsa_circ_0072263	-0.473367072	8.56347698	-1.720344453	0.135032217	0.258933542	-5.903030158
hsa_circ_0007006	-0.373469183	11.12884621	-1.720313971	0.135037951	0.258933542	-5.903071033
hsa_circ_0011424	-0.474803408	6.649410181	-1.720161029	0.135066723	0.258933542	-5.903276112
hsa_circ_0065898	0.455035679	9.814683283	1.719631462	0.135166395	0.258933542	-5.903986157
hsa_circ_0058055	0.992471989	8.531523002	1.719462199	0.135198267	0.258933542	-5.90421309
hsa_circ_0064996	-1.196919281	5.739024006	-1.717855975	0.135501085	0.259275433	-5.906366184
hsa_circ_0072391	0.557848911	6.573740197	1.717651979	0.13553959	0.259275433	-5.906639584
hsa_circ_0068631	0.391986385	9.405376999	1.715460198	0.135953976	0.259912013	-5.909576355
hsa_circ_0058565	-0.609900887	7.44546236	-1.713730617	0.136281842	0.260382523	-5.911892902
hsa_circ_0008953	0.358300238	7.76357705	1.710292754	0.13693581	0.261475153	-5.916495047
hsa_circ_0082182	-0.619957177	11.1671626	-1.709290563	0.137127023	0.261683385	-5.917836035
hsa_circ_0049138	0.434693317	9.939552238	1.708595634	0.137259764	0.261779849	-5.918765728
hsa_circ_0000676	0.447918715	7.165847108	1.706609463	0.137639834	0.262347619	-5.921422142
hsa_circ_0012350	-0.349883837	7.415208657	-1.705740034	0.137806527	0.262508246	-5.922584621
hsa_circ_0011218	1.151722325	6.012814576	1.704966627	0.137954973	0.262633945	-5.923618538
hsa_circ_0007608	0.321222506	9.057248605	1.704496417	0.1380453	0.262648913	-5.924247049
hsa_circ_0090830	0.455961199	6.054884773	1.703248798	0.138285243	0.262948359	-5.925914396
hsa_circ_0059181	-0.280890287	7.941849363	-1.702349163	0.138458513	0.263120741	-5.927116422
hsa_circ_0006916	0.338760188	7.353546481	1.700386213	0.138837303	0.263683251	-5.929738387
hsa_circ_0060262	-1.283459305	9.760924072	-1.69928618	0.139050015	0.263929855	-5.931207261
hsa_circ_0008419	0.99974838	9.908582987	1.697162501	0.139461556	0.26455334	-5.93404205
hsa_circ_0058522	0.461079087	5.812252066	1.695223517	0.139838334	0.265110174	-5.936629194
hsa_circ_0020934	-1.217862427	10.82699759	-1.694180058	0.140041502	0.26532175	-5.93802102
hsa_circ_0002551	0.927634925	6.242143215	1.69379503	0.140116541	0.26532175	-5.938534515
hsa_circ_0001439	0.304253269	10.4167004	1.692434894	0.140381933	0.265666344	-5.940348135
hsa_circ_0005252	0.27620779	8.515348915	1.690027732	0.140852811	0.26639917	-5.943556582
hsa_circ_0078153	-0.606056201	7.271290605	-1.689251714	0.141004936	0.266528618	-5.944590566
hsa_circ_0072389	0.250424484	9.863019148	1.684204558	0.141998219	0.268246932	-5.951311317
hsa_circ_0064557	-0.674631812	9.056996464	-1.679660174	0.14289832	0.269787285	-5.957356317
hsa_circ_0003945	0.386577923	12.60832501	1.678900706	0.143049282	0.2699123	-5.95836599
hsa_circ_0042860	0.636771503	5.994137951	1.675332632	0.143760575	0.271093802	-5.963107306
hsa_circ_0001834	-0.788593113	14.62075329	-1.67297224	0.144232986	0.271656622	-5.966241793
hsa_circ_0026286	-1.387255615	5.662306634	-1.672635221	0.144300559	0.271656622	-5.966689206
hsa_circ_0062397	1.042859006	6.400170148	1.67248839	0.144330008	0.271656622	-5.966884122
hsa_circ_0075341	0.468155055	6.733173093	1.672138502	0.144400208	0.271656622	-5.967348567
hsa_circ_0000638	-0.52923376	7.244580375	-1.669856228	0.144858914	0.272358702	-5.970377203
hsa_circ_0084131	0.337353455	7.283890698	1.669029928	0.145025334	0.272510731	-5.971473345
hsa_circ_0045306	-0.500630081	7.214395644	-1.666605683	0.145514647	0.273268957	-5.974688104
hsa_circ_0040809	0.375425712	7.685018578	1.665851738	0.145667148	0.273394146	-5.975687545
hsa_circ_0009353	-0.34611291	8.722975376	-1.663895122	0.146063629	0.27397683	-5.978280478
hsa_circ_0000979	-0.939132992	6.64688462	-1.6627942	0.14628717	0.273984876	-5.979738932
hsa_circ_0001566	-0.319260528	7.794006654	-1.662263586	0.146395029	0.273984876	-5.980441739
hsa_circ_0002316	0.364545984	9.152207077	1.662022467	0.146444066	0.273984876	-5.980761075
hsa_circ_0005579	-0.483277399	7.347186458	-1.661702244	0.146509216	0.273984876	-5.981185152
hsa_circ_0001816	-0.562919632	6.521455914	-1.661560818	0.146537998	0.273984876	-5.981372435
hsa_circ_0006186	-1.501961933	8.834975143	-1.661334545	0.146584059	0.273984876	-5.981672063
hsa_circ_0000924	0.910168514	7.108525471	1.6573308	0.147401377	0.27535096	-5.986971241
hsa_circ_0000507	-0.327527981	8.483123148	-1.654118554	0.148060278	0.276289951	-5.991219333
hsa_circ_0073271	0.254231097	12.45554201	1.654034611	0.148077534	0.276289951	-5.991330303
hsa_circ_0000837	-0.507661407	6.490842459	-1.653326684	0.148223141	0.276349627	-5.992266076
hsa_circ_0084429	0.394798122	8.474859863	1.653035606	0.14828305	0.276349627	-5.992650793
hsa_circ_0027478	0.762590339	11.38181605	1.650486813	0.148808626	0.277114634	-5.996018424
hsa_circ_0081188	0.527073009	6.401742325	1.650201609	0.148867547	0.277114634	-5.99639513
hsa_circ_0011120	-0.586243661	6.158349896	-1.64781338	0.14936182	0.277741516	-5.999548606
hsa_circ_0000463	0.868906344	10.0814828	1.647731869	0.149378718	0.277741516	-5.999656205
hsa_circ_0064986	-1.199740752	6.397007454	-1.642818272	0.150400702	0.279478552	-6.006138606
hsa_circ_0005428	-0.611060774	6.230086315	-1.642229444	0.150523621	0.279543868	-6.006914934
hsa_circ_0007275	-0.624834472	7.002882033	-1.636010074	0.151827804	0.281801607	-6.015108158
hsa_circ_0009117	0.472297471	7.437033154	1.635424504	0.151951151	0.281866288	-6.015878951
hsa_circ_0005870	-0.334407475	8.001668892	-1.63492273	0.152056923	0.281898312	-6.016539355
hsa_circ_0045128	-0.334417089	7.653652295	-1.631559932	0.152767605	0.282920799	-6.020963229
hsa_circ_0001292	0.295111824	6.51053442	1.631409726	0.152799422	0.282920799	-6.021160747
hsa_circ_0058048	0.256955873	7.949355126	1.631053326	0.152874943	0.282920799	-6.021629378
hsa_circ_0007437	1.95271958	5.523092194	1.630458617	0.153001041	0.282941576	-6.022411271
hsa_circ_0001812	-0.632906605	6.013052522	-1.630162607	0.153063842	0.282941576	-6.02280041
hsa_circ_0066380	0.55136755	9.637750596	1.629698932	0.153162263	0.282959285	-6.023409905
hsa_circ_0001056	-1.17554269	7.817794339	-1.628648435	0.153385469	0.283145267	-6.024790521
hsa_circ_0062887	0.769225182	6.168825721	1.628388574	0.153440732	0.283145267	-6.025131989
hsa_circ_0001937	-0.743427165	7.610921325	-1.625521964	0.154051609	0.284107919	-6.028897415
hsa_circ_0000139	-1.051947422	6.210555379	-1.623844671	0.154410117	0.284604296	-6.031099405
hsa_circ_0007796	0.436264519	6.194823457	1.621814696	0.154845072	0.285108419	-6.0337632
hsa_circ_0003763	-0.241640747	11.53099242	-1.621732735	0.154862658	0.285108419	-6.033870724
hsa_circ_0049462	0.55776353	5.963773149	1.619686085	0.155302414	0.285644264	-6.03655501
hsa_circ_0003570	0.451805375	7.390598806	1.619543563	0.155333082	0.285644264	-6.036741884
hsa_circ_0015002	0.527027648	6.692213067	1.617860809	0.155695608	0.286145708	-6.038947815
hsa_circ_0009344	0.253703504	9.620171829	1.617345595	0.155806765	0.28618486	-6.039623029
hsa_circ_0030741	0.286829277	6.920841705	1.61609185	0.156077575	0.286517047	-6.041265767
hsa_circ_0000073	0.704496315	8.152197705	1.614411651	0.156441202	0.287019141	-6.043466475
hsa_circ_0001360	0.23829738	11.56738689	1.613349521	0.156671483	0.28727615	-6.044857169
hsa_circ_0009349	-0.294768529	8.570595703	-1.60855772	0.15771441	0.289022092	-6.051126719
hsa_circ_0030514	0.8650109	10.76186593	1.606822663	0.158093667	0.289550506	-6.053394999
hsa_circ_0006913	-0.2319288	8.978501941	-1.605375091	0.158410747	0.289942178	-6.055286686
hsa_circ_0023064	-0.446190744	7.33711312	-1.605015595	0.158489586	0.289942178	-6.055756369
hsa_circ_0001279	-0.223667217	14.45110451	-1.603774953	0.158761949	0.290273713	-6.057376943
hsa_circ_0001377	-0.799559167	5.927391494	-1.601671396	0.159224768	0.290952889	-6.060123527
hsa_circ_0005243	-0.29668659	14.22585512	-1.600328784	0.159520835	0.291326754	-6.06187579
hsa_circ_0044185	0.345204402	6.641153186	1.596869777	0.160286009	0.292556411	-6.066387427
hsa_circ_0006517	-0.457324347	14.14731669	-1.596326314	0.160406545	0.292608732	-6.067095912
hsa_circ_0014717	0.652304239	7.142335703	1.595087656	0.160681593	0.292805986	-6.068710316
hsa_circ_0011462	-0.365649994	7.815756215	-1.595011382	0.160698544	0.292805986	-6.068809711
hsa_circ_0022723	-0.285457853	6.091985875	-1.594260052	0.160865614	0.292942813	-6.069788688
hsa_circ_0017287	-0.510175002	7.398833527	-1.592811977	0.16118808	0.293313831	-6.071674981
hsa_circ_0002024	0.702424899	6.447099223	1.592393461	0.161281392	0.293313831	-6.072220017
hsa_circ_0012265	-0.375768779	9.367798994	-1.591811731	0.161411178	0.293313831	-6.07297751
hsa_circ_0007767	0.54784118	11.36430269	1.591692811	0.161437722	0.293313831	-6.073132347
hsa_circ_0008716	-0.346829282	6.890587564	-1.590864155	0.161622799	0.293482677	-6.074211142
hsa_circ_0087641	-0.243029747	11.39976585	-1.589783751	0.161864405	0.29375392	-6.07561733
hsa_circ_0006376	-0.514941847	8.171468039	-1.587925586	0.162280738	0.294341771	-6.078034881
hsa_circ_0086483	0.450550685	6.560516044	1.586940651	0.162501829	0.294458876	-6.079315849
hsa_circ_0080425	-0.476827097	11.880127	-1.586814332	0.162530205	0.294458876	-6.07948011
hsa_circ_0084595	0.237985017	9.512914971	1.585432248	0.162840978	0.294833608	-6.081276978
hsa_circ_0092310	0.264265883	14.29557629	1.584309562	0.163093838	0.294833608	-6.082736121
hsa_circ_0022505	0.299953376	9.077552073	1.584245152	0.163108356	0.294833608	-6.08281982
hsa_circ_0044907	-0.339384687	8.836555243	-1.583867599	0.163193481	0.294833608	-6.083310416
hsa_circ_0064460	-0.481153555	6.232984655	-1.583839181	0.163199891	0.294833608	-6.083347341
hsa_circ_0007648	-0.595769428	6.999909951	-1.582469523	0.163509068	0.295224706	-6.085126667
hsa_circ_0008135	-0.300901432	6.39871079	-1.579880807	0.16409494	0.296114666	-6.08848792
hsa_circ_0000714	0.81553169	9.274777254	1.570914039	0.166139656	0.299634656	-6.100112728
hsa_circ_0001573	0.837463174	8.659363238	1.568000425	0.166809216	0.30067196	-6.103884016
hsa_circ_0004123	0.290197239	6.617960265	1.567135863	0.167008386	0.300696205	-6.105002506
hsa_circ_0045863	-0.834337163	6.95134428	-1.567122408	0.167011487	0.300696205	-6.105019911
hsa_circ_0059702	0.551588068	8.224798606	1.566267078	0.167208754	0.300881288	-6.106126195
hsa_circ_0001500	0.216695077	12.09137466	1.562225752	0.168143788	0.302392979	-6.111349766
hsa_circ_0001776	0.232699335	8.768632148	1.560422787	0.168562525	0.302763568	-6.113678308
hsa_circ_0001888	-0.607240768	7.691641094	-1.560388161	0.168570576	0.302763568	-6.113723017
hsa_circ_0092374	-0.244349946	8.282120723	-1.560111028	0.16863503	0.302763568	-6.11408083
hsa_circ_0072665	-0.724328898	6.777246933	-1.557361886	0.169275665	0.30368437	-6.117628841
hsa_circ_0002702	0.331447153	10.74013278	1.557092343	0.1693386	0.30368437	-6.117976566
hsa_circ_0024609	0.241788027	9.40531995	1.556345387	0.16951312	0.303826274	-6.118940043
hsa_circ_0002476	0.402332953	6.845173882	1.555164002	0.169789487	0.304150459	-6.120463468
hsa_circ_0005235	0.337084833	6.849369116	1.554392729	0.169970143	0.304302927	-6.121457776
hsa_circ_0000378	0.286515275	7.296576111	1.546522097	0.171824053	0.307429353	-6.131592195
hsa_circ_0003930	0.489853906	7.639285084	1.545670631	0.172025749	0.307429353	-6.132687223
hsa_circ_0078486	0.233582888	8.064950573	1.545444094	0.172079449	0.307429353	-6.132978516
hsa_circ_0007677	-0.681399698	6.095091252	-1.545346773	0.172102523	0.307429353	-6.13310365
hsa_circ_0009904	0.61421494	6.510522136	1.541193045	0.173090067	0.309020102	-6.138441281
hsa_circ_0049783	-1.435184906	10.43801881	-1.540103211	0.173350053	0.309310879	-6.139840699
hsa_circ_0005699	1.1863445	11.35388915	1.53850767	0.173731339	0.309817645	-6.141888693
hsa_circ_0004376	-0.36278144	6.592778085	-1.537294641	0.174021742	0.310012489	-6.143445078
hsa_circ_0008533	-0.420730182	6.447932723	-1.537238186	0.174035269	0.310012489	-6.143517501
hsa_circ_0005835	0.363588809	7.506771322	1.536597775	0.17418878	0.310112501	-6.144338953
hsa_circ_0001942	0.320779328	7.484845474	1.535725825	0.174397997	0.31031152	-6.145457158
hsa_circ_0036610	0.684759349	6.968787424	1.533854859	0.174847715	0.310938007	-6.147855572
hsa_circ_0005568	0.539083853	6.493468085	1.5311825	0.175491945	0.311909511	-6.151279056
hsa_circ_0006421	0.318845938	9.851767266	1.530406375	0.175679462	0.312068649	-6.152272831
hsa_circ_0084625	0.604725089	6.750515154	1.529029735	0.176012531	0.312379101	-6.154034975
hsa_circ_0003759	0.242583177	11.34406285	1.528873418	0.176050388	0.312379101	-6.154235021
hsa_circ_0010501	-0.325566821	9.214349029	-1.526383729	0.176654374	0.313166801	-6.157419965
hsa_circ_0007537	0.48159565	6.369937505	1.52623313	0.176690971	0.313166801	-6.157612544
hsa_circ_0044413	-0.291820381	7.959189794	-1.525216415	0.176938226	0.313430617	-6.158912457
hsa_circ_0049997	0.352366947	14.22363075	1.523204558	0.177428443	0.314112935	-6.161483558
hsa_circ_0044949	0.945128836	6.024039244	1.522826703	0.177520654	0.314112935	-6.161966277
hsa_circ_0004468	0.240442007	7.437211348	1.521083197	0.177946717	0.314692001	-6.164192954
hsa_circ_0092364	-1.249069178	5.961183209	-1.518556747	0.178565806	0.315611593	-6.167417515
hsa_circ_0005795	-0.338411034	6.510097999	-1.517040259	0.178938376	0.315965074	-6.169351879
hsa_circ_0002980	0.741884661	6.703363423	1.516935232	0.178964205	0.315965074	-6.169485815
hsa_circ_0028048	0.287812575	9.961720682	1.51323911	0.179875431	0.317357305	-6.174196619
hsa_circ_0058497	0.261004143	9.455013175	1.512805814	0.179982538	0.317357305	-6.174748525
hsa_circ_0000747	-0.24432923	13.25630348	-1.512239689	0.180122567	0.317357305	-6.175469512
hsa_circ_0007582	0.370207422	6.613832705	1.512123425	0.180151337	0.317357305	-6.175617565
hsa_circ_0068176	1.921905343	7.910811665	1.511559264	0.180291003	0.317427774	-6.176335905
hsa_circ_0030998	0.325684935	9.902818583	1.508966758	0.180934111	0.318384057	-6.179635344
hsa_circ_0007127	-0.382551966	7.29176584	-1.508552026	0.181037189	0.318389535	-6.180162927
hsa_circ_0023642	-0.756640689	6.771865494	-1.506401221	0.181572634	0.319154988	-6.182897919
hsa_circ_0001463	-0.728617744	6.054291429	-1.502201665	0.182622371	0.320637383	-6.188232982
hsa_circ_0001212	-0.250979997	13.30914579	-1.501747279	0.182736289	0.320637383	-6.188809819
hsa_circ_0092360	0.541854843	12.1378312	1.501709362	0.182745798	0.320637383	-6.18885795
hsa_circ_0005164	0.548168202	6.046064083	1.501318628	0.182843815	0.320637383	-6.18935391
hsa_circ_0019083	-0.278094237	7.473087577	-1.50101766	0.182919348	0.320637383	-6.189735891
hsa_circ_0038095	0.214923167	11.52292192	1.498819715	0.183471839	0.321428936	-6.192524394
hsa_circ_0006258	0.590929006	5.984432715	1.496468594	0.184064551	0.322290046	-6.195505144
hsa_circ_0074362	-1.559321125	5.308657049	-1.495281666	0.184364448	0.322637784	-6.19700911
hsa_circ_0092232	0.329991796	8.951711466	1.494635653	0.184527865	0.32274643	-6.197827444
hsa_circ_0002594	-1.203568592	6.055980638	-1.492345744	0.18510821	0.323583781	-6.200726862
hsa_circ_0064379	0.847463941	5.821003935	1.487274136	0.186399576	0.325662451	-6.207141022
hsa_circ_0082314	-0.321061321	6.944611287	-1.482469952	0.187630553	0.327621159	-6.213207555
hsa_circ_0045114	-0.708524778	6.366351689	-1.482097074	0.18772641	0.327621159	-6.213678025
hsa_circ_0058988	0.360214724	9.268748981	1.481176446	0.187963273	0.327854888	-6.214839369
hsa_circ_0064832	0.350120691	5.970312348	1.477590382	0.188888555	0.329288477	-6.219359836
hsa_circ_0041098	-0.591723999	6.00427527	-1.476681908	0.189123629	0.329517921	-6.220504207
hsa_circ_0038687	-1.076916525	6.082552999	-1.47582687	0.189345124	0.329723466	-6.221580961
hsa_circ_0004525	-0.285299156	6.311683404	-1.474763464	0.189620931	0.330023314	-6.222919704
hsa_circ_0003432	0.503369227	6.309999061	1.474123895	0.189786989	0.330131928	-6.223724649
hsa_circ_0045933	0.6421877	8.654275108	1.472374578	0.190241872	0.330432681	-6.22592545
hsa_circ_0000045	1.931647592	8.430830479	1.471969855	0.190347258	0.330432681	-6.226434451
hsa_circ_0009456	-0.922375937	10.25618054	-1.471914674	0.19036163	0.330432681	-6.226503845
hsa_circ_0006419	0.287164869	8.249992616	1.471863835	0.190374873	0.330432681	-6.226567777
hsa_circ_0067127	0.243380826	9.063094315	1.470883943	0.190630284	0.330695781	-6.227799825
hsa_circ_0079492	-0.496025649	6.350076865	-1.469819559	0.190908077	0.330997401	-6.229137666
hsa_circ_0004349	0.643426274	5.838766955	1.469277806	0.191049613	0.331062577	-6.229818426
hsa_circ_0008729	0.22911977	9.537344993	1.466052916	0.191894138	0.332345204	-6.233868305
hsa_circ_0007933	0.747603174	6.196543501	1.462446718	0.192842601	0.33380635	-6.238391993
hsa_circ_0023624	-0.343524068	6.415689019	-1.460554811	0.193341918	0.33448887	-6.240763102
hsa_circ_0070610	1.57222016	5.706462576	1.458824501	0.19379963	0.335098709	-6.242930388
hsa_circ_0024758	0.278642645	6.946489115	1.457822175	0.194065228	0.335293808	-6.244185277
hsa_circ_0001098	-0.461612481	7.192136654	-1.457348974	0.194190734	0.335293808	-6.24477757
hsa_circ_0023180	-0.33789631	14.59383424	-1.457207464	0.194228281	0.335293808	-6.244954676
hsa_circ_0008257	-0.751589094	6.481590991	-1.454798046	0.194868601	0.336103171	-6.247968892
hsa_circ_0007828	0.461788748	6.659442926	1.454643597	0.194909713	0.336103171	-6.248162028
hsa_circ_0000209	-1.65898631	5.963420141	-1.454253047	0.195013708	0.336103171	-6.248650359
hsa_circ_0035649	0.592207714	6.177255859	1.453753981	0.195146672	0.336150433	-6.249274283
hsa_circ_0060551	-1.518834993	5.345986325	-1.451875112	0.195648001	0.336831829	-6.25162228
hsa_circ_0041992	-0.321638627	12.98947905	-1.446510265	0.197086007	0.339124221	-6.258318524
hsa_circ_0070617	0.72208282	6.794598677	1.44466336	0.1975833	0.339796335	-6.260620974
hsa_circ_0045862	-0.265366967	13.68723863	-1.443662083	0.197853384	0.340077187	-6.261868619
hsa_circ_0079675	0.256831261	9.986914553	1.443142768	0.197993597	0.340134631	-6.262515545
hsa_circ_0009009	-0.30991554	7.090731785	-1.440860401	0.198610909	0.341011184	-6.265357408
hsa_circ_0088494	-0.329321542	10.24474159	-1.438221692	0.199326804	0.341894774	-6.268640206
hsa_circ_0061749	-0.578681992	10.13943694	-1.438051945	0.199372938	0.341894774	-6.268851285
hsa_circ_0083756	0.724004843	7.853230584	1.437777443	0.199447564	0.341894774	-6.269192601
hsa_circ_0047744	-0.28710688	10.39286978	-1.432434138	0.200905294	0.34420837	-6.275830052
hsa_circ_0074371	0.651854683	6.742537447	1.430950229	0.201311854	0.344719492	-6.277671189
hsa_circ_0092284	-0.255681198	8.293600491	-1.425122096	0.202915944	0.347016278	-6.284893162
hsa_circ_0000876	-0.830265302	8.042750045	-1.425043967	0.202937527	0.347016278	-6.284989877
hsa_circ_0001467	1.539220824	5.596418612	1.424599937	0.203060229	0.347016278	-6.285539481
hsa_circ_0006842	-0.682324581	6.704898646	-1.424495994	0.203088962	0.347016278	-6.285668125
hsa_circ_0004622	-1.972967079	5.381592859	-1.422630537	0.203605264	0.347711938	-6.287976101
hsa_circ_0002938	-0.316638563	6.557314216	-1.421340851	0.203962911	0.348136051	-6.289570837
hsa_circ_0040507	-0.269214867	10.36129932	-1.417225614	0.205107963	0.349834361	-6.294654591
hsa_circ_0052523	0.390782011	6.593256555	1.416976097	0.205177578	0.349834361	-6.294962593
hsa_circ_0016343	0.334617872	6.735709629	1.415069215	0.205710315	0.350555031	-6.29731553
hsa_circ_0058805	0.664715575	8.188110752	1.414092224	0.205983751	0.350788417	-6.298520437
hsa_circ_0046123	-0.874769696	9.884748499	-1.413427444	0.206169997	0.350788417	-6.299340059
hsa_circ_0008911	1.704500481	6.079114664	1.413400026	0.206177682	0.350788417	-6.29937386
hsa_circ_0005889	-0.498727736	6.735031385	-1.412701722	0.206373491	0.350934101	-6.300234594
hsa_circ_0076070	-0.462121471	7.051067383	-1.410578396	0.206969931	0.351760528	-6.3028505
hsa_circ_0003593	1.404916287	5.456496348	1.407806119	0.207751024	0.352804377	-6.306262897
hsa_circ_0002289	0.242476573	9.56016374	1.407612577	0.207805655	0.352804377	-6.306501
hsa_circ_0004853	0.550652261	6.965946514	1.40670574	0.208061802	0.35305106	-6.307616406
hsa_circ_0005674	-0.513166881	6.478292309	-1.405624449	0.208367601	0.353381687	-6.308945911
hsa_circ_0004831	0.602658768	6.216164712	1.404743527	0.208617036	0.353616424	-6.310028667
hsa_circ_0035277	0.300175509	9.519528207	1.403697615	0.208913541	0.353930654	-6.311313763
hsa_circ_0030777	0.467066927	6.989938057	1.403190936	0.209057317	0.353985942	-6.311936135
hsa_circ_0001693	0.48013083	11.48185366	1.402571727	0.209233148	0.354095417	-6.312696577
hsa_circ_0000682	-0.214683983	11.72882732	-1.399266716	0.210173914	0.355358117	-6.316752506
hsa_circ_0002346	-0.216358423	8.745876393	-1.398911802	0.210275168	0.355358117	-6.317187766
hsa_circ_0007360	-0.30846254	9.985623926	-1.398775772	0.210313988	0.355358117	-6.317354576
hsa_circ_0011493	-0.279782582	7.361713512	-1.392637244	0.212072581	0.358139539	-6.324873385
hsa_circ_0082271	0.428847298	6.785643656	1.391351968	0.212442479	0.358480206	-6.326445499
hsa_circ_0053752	-0.576234957	6.136898923	-1.391154324	0.212499412	0.358480206	-6.326687186
hsa_circ_0005394	1.158884543	9.642054139	1.390550999	0.212673291	0.358583606	-6.327424843
hsa_circ_0009986	-0.290685718	7.806325396	-1.38984009	0.212878341	0.358675875	-6.328293825
hsa_circ_0000379	0.27259147	10.42637349	1.389555676	0.212960426	0.358675875	-6.328641415
hsa_circ_0082142	0.372210809	7.623906069	1.389190516	0.213065857	0.358675875	-6.329087634
hsa_circ_0040370	0.471791116	7.276268268	1.387133574	0.213660634	0.35948712	-6.331600035
hsa_circ_0001851	0.386169441	7.558217087	1.386125062	0.213952801	0.359786387	-6.332831151
hsa_circ_0006745	0.902894924	6.034369858	1.385740071	0.214064428	0.359786387	-6.333300997
hsa_circ_0001221	0.204784052	9.906846834	1.382141923	0.215110259	0.361353468	-6.337688905
hsa_circ_0005944	-0.281109004	8.590898913	-1.381524023	0.215290322	0.3614653	-6.338441829
hsa_circ_0071375	-0.52543421	7.356389288	-1.380534501	0.215578963	0.361759218	-6.339647214
hsa_circ_0003146	-0.367459237	8.145538465	-1.372899257	0.21781794	0.365323928	-6.348932838
hsa_circ_0009360	-0.291958381	8.632048881	-1.370404618	0.218554014	0.366294577	-6.351960817
hsa_circ_0001054	-0.329649116	8.106600634	-1.370158741	0.218626685	0.366294577	-6.352259104
hsa_circ_0007365	-1.053461301	6.77844466	-1.36841478	0.21914275	0.366966171	-6.354373984
hsa_circ_0000169	0.876660228	6.685056661	1.367412589	0.219439811	0.367270518	-6.355588684
hsa_circ_0047285	-0.206237885	8.905561541	-1.359417457	0.221822685	0.371063683	-6.365262174
hsa_circ_0003738	-0.903844557	11.89019512	-1.356415632	0.22272335	0.372332904	-6.368886325
hsa_circ_0023942	-0.743197548	5.738424436	-1.356110011	0.222815232	0.372332904	-6.369255065
hsa_circ_0005513	0.304035197	10.84950516	1.353432488	0.223621666	0.373316489	-6.372483665
hsa_circ_0016867	0.712482645	8.067206899	1.35337748	0.223638261	0.373316489	-6.372549959
hsa_circ_0061396	0.58026874	6.496091846	1.350584181	0.224482415	0.374410617	-6.375914431
hsa_circ_0036750	-0.623259164	6.170778306	-1.350430916	0.224528816	0.374410617	-6.376098926
hsa_circ_0005692	0.400258187	7.517100491	1.348374224	0.225152306	0.375233049	-6.378573622
hsa_circ_0001187	-0.666266363	7.039907134	-1.348027258	0.225257642	0.375233049	-6.378990905
hsa_circ_0004120	1.37814043	5.329924148	1.347289869	0.225481655	0.375409865	-6.379877541
hsa_circ_0004538	-0.480823317	7.506754685	-1.346466907	0.2257319	0.375630148	-6.380866761
hsa_circ_0045220	0.298822408	6.148649151	1.345498927	0.226026561	0.375924072	-6.382029877
hsa_circ_0004217	0.270977593	11.49264813	1.343261888	0.226708854	0.376862057	-6.384716147
hsa_circ_0013269	-0.289773091	6.693239152	-1.341420406	0.227271887	0.377600918	-6.386925604
hsa_circ_0000728	0.292752096	7.075185219	1.339914757	0.22773317	0.378170044	-6.388730894
hsa_circ_0048937	-0.32795155	13.30593411	-1.339210865	0.227949107	0.378200987	-6.389574491
hsa_circ_0002051	0.368678324	6.872166119	1.33907994	0.227989292	0.378200987	-6.389731374
hsa_circ_0091331	-0.285903113	12.57927185	-1.33606783	0.228915553	0.379539842	-6.393338382
hsa_circ_0038508	-0.757786694	7.03944947	-1.334086634	0.229526629	0.38021179	-6.395708445
hsa_circ_0040987	-0.312037505	6.928325545	-1.333979926	0.229559583	0.38021179	-6.395836042
hsa_circ_0014923	-0.223167455	6.482925731	-1.329162451	0.231051754	0.382116171	-6.401590782
hsa_circ_0005465	-0.371561109	6.261484646	-1.328991122	0.231104981	0.382116171	-6.401795233
hsa_circ_0068850	0.1933358	8.24349419	1.328789251	0.23116771	0.382116171	-6.402036112
hsa_circ_0091570	0.647042496	7.33579359	1.328719842	0.231189281	0.382116171	-6.402118929
hsa_circ_0008255	-0.663442523	13.02295766	-1.328263995	0.231330999	0.382152091	-6.40266277
hsa_circ_0072932	0.263389362	9.565205031	1.323406853	0.232845847	0.384313357	-6.408451116
hsa_circ_0012417	0.351563987	15.04948795	1.323295686	0.232880621	0.384313357	-6.408583459
hsa_circ_0003060	0.299810006	7.384622061	1.317998395	0.234543038	0.386787931	-6.414882647
hsa_circ_0077520	0.598962456	6.950728216	1.317744413	0.234623009	0.386787931	-6.415184313
hsa_circ_0006992	0.601537002	8.491002034	1.316709825	0.234949017	0.387124997	-6.416412806
hsa_circ_0000280	-1.615650046	5.185492132	-1.316145278	0.235127081	0.387218072	-6.417082935
hsa_circ_0083866	1.42616605	5.618379113	1.31563092	0.235289419	0.387285168	-6.417693349
hsa_circ_0006033	0.337251771	6.662614636	1.314261488	0.235722116	0.387617002	-6.419317872
hsa_circ_0004372	1.500150083	5.831541258	1.313973172	0.235813305	0.387617002	-6.419659774
hsa_circ_0047997	-0.554494382	7.371742229	-1.313837828	0.235856122	0.387617002	-6.419820259
hsa_circ_0016201	-0.395581293	10.83189506	-1.313097404	0.236090485	0.387669239	-6.420698054
hsa_circ_0000267	0.188740406	6.106748829	1.312846719	0.23616988	0.387669239	-6.420995185
hsa_circ_0066640	-0.234169742	6.450751925	-1.312584168	0.236253059	0.387669239	-6.421306348
hsa_circ_0000667	0.372478724	8.501002497	1.311557025	0.236578718	0.388003717	-6.422523333
hsa_circ_0054263	-0.35770326	7.002012722	-1.309821864	0.237129763	0.388707306	-6.424577984
hsa_circ_0006380	-0.238100993	7.754308802	-1.308802715	0.237453951	0.389031144	-6.425784074
hsa_circ_0027641	-0.360207654	7.734876619	-1.308433138	0.237571609	0.389031144	-6.426221312
hsa_circ_0002435	0.3507846	13.53593242	1.30774014	0.237792371	0.389038855	-6.427040995
hsa_circ_0006123	0.22685521	6.717350783	1.30765153	0.237820612	0.389038855	-6.427145786
hsa_circ_0004412	0.332932967	6.507867986	1.305710051	0.238440126	0.389852054	-6.429440794
hsa_circ_0066277	0.537507425	5.803719777	1.304999716	0.238667147	0.390023019	-6.430279996
hsa_circ_0092287	-0.25649837	9.543574932	-1.304155699	0.238937142	0.390263999	-6.431276799
hsa_circ_0024162	-0.290019377	8.43123257	-1.303315266	0.239206259	0.390503299	-6.432269007
hsa_circ_0032664	0.316493346	9.930444371	1.302621688	0.239428554	0.390665955	-6.433087566
hsa_circ_0029605	0.494011109	6.703309647	1.299869762	0.240312363	0.391907258	-6.436332962
hsa_circ_0000871	-0.212173887	12.27911439	-1.299013828	0.240587843	0.392035451	-6.437341589
hsa_circ_0007750	0.251550112	9.277726087	1.298860736	0.240637145	0.392035451	-6.437521952
hsa_circ_0012283	0.243532266	8.0574545	1.29737457	0.241116215	0.392500339	-6.439272228
hsa_circ_0006901	-0.420762882	8.015136162	-1.297211079	0.241168968	0.392500339	-6.439464704
hsa_circ_0076058	-0.310321066	8.053775122	-1.296358658	0.241444183	0.39270715	-6.440468027
hsa_circ_0006089	-0.322785676	7.529770858	-1.295856098	0.24160657	0.39270715	-6.441059377
hsa_circ_0001095	0.489670518	7.122894451	1.295672439	0.241665939	0.39270715	-6.441275453
hsa_circ_0004949	-0.768543938	6.060911182	-1.295157492	0.241832465	0.392777359	-6.441881196
hsa_circ_0043921	0.375996875	6.497974623	1.29372012	0.242297828	0.393332611	-6.443571281
hsa_circ_0008223	0.469379202	9.593297484	1.291840117	0.242907692	0.393921389	-6.445780207
hsa_circ_0002862	0.399502851	7.118001871	1.291839526	0.242907883	0.393921389	-6.4457809
hsa_circ_0007945	-0.41777711	7.865526029	-1.291438896	0.243038021	0.393931856	-6.446251387
hsa_circ_0017639	0.632678062	9.810082765	1.290522305	0.243335991	0.394214208	-6.447327489
hsa_circ_0001393	-0.78953889	5.996749226	-1.288904936	0.243862561	0.394866424	-6.449225257
hsa_circ_0006942	-0.593739904	6.106894267	-1.288104405	0.244123563	0.395088186	-6.450164072
hsa_circ_0000688	-0.287530045	6.936864771	-1.285935496	0.244831946	0.395848211	-6.452705959
hsa_circ_0008788	0.844374962	8.454421622	1.285905515	0.244841751	0.395848211	-6.452741078
hsa_circ_0086293	0.579332166	5.894313399	1.284780258	0.245209995	0.395941514	-6.454058855
hsa_circ_0001867	0.45184811	6.380391384	1.284734644	0.245224933	0.395941514	-6.454112259
hsa_circ_0007409	0.272042358	7.829794801	1.284589701	0.245272404	0.395941514	-6.454281949
hsa_circ_0015379	0.58214711	8.38781339	1.283059819	0.245773959	0.396550182	-6.456072364
hsa_circ_0061137	0.275766602	9.343411206	1.282438592	0.245977879	0.396678251	-6.456799033
hsa_circ_0004441	0.227785127	8.091207439	1.280819001	0.246510218	0.397335549	-6.45869257
hsa_circ_0000235	0.2548688	12.1692096	1.276120342	0.248060352	0.399631876	-6.464178173
hsa_circ_0033163	-0.19218047	8.124945919	-1.272848625	0.24914478	0.401013199	-6.467990958
hsa_circ_0001173	0.721383876	6.327614812	1.272773943	0.249169582	0.401013199	-6.468077925
hsa_circ_0007117	-0.23946855	6.476027308	-1.269408749	0.250289436	0.402612047	-6.471993586
hsa_circ_0005038	0.469416874	8.947128763	1.266833751	0.251149312	0.403791297	-6.474985719
hsa_circ_0036751	-0.315760812	7.939692728	-1.265956141	0.251442967	0.403929527	-6.476004687
hsa_circ_0000508	-0.183870223	10.77703232	-1.265818847	0.251488933	0.403929527	-6.476164058
hsa_circ_0092290	-0.200811335	8.397989778	-1.264940725	0.251783108	0.404198184	-6.477183143
hsa_circ_0011950	0.445144251	6.486153199	1.264216819	0.252025845	0.404384039	-6.478022946
hsa_circ_0030427	0.251687987	7.686463996	1.263413178	0.25229556	0.404541547	-6.478954921
hsa_circ_0046215	-0.313465497	6.497980016	-1.263167574	0.252378039	0.404541547	-6.479239675
hsa_circ_0089842	-0.245004759	6.974796287	-1.262184854	0.252708294	0.404709473	-6.480378725
hsa_circ_0063752	-0.267468783	8.844121313	-1.262099677	0.252736936	0.404709473	-6.480477427
hsa_circ_0007085	0.248252993	6.570572718	1.260628948	0.253231948	0.405298369	-6.482181079
hsa_circ_0092313	-0.201127283	12.97625052	-1.258220973	0.254044247	0.406240606	-6.484967896
hsa_circ_0002867	-0.195153083	15.16513038	-1.2581277	0.254075758	0.406240606	-6.48507578
hsa_circ_0005209	-1.764355106	4.428761598	-1.255671029	0.254906921	0.40736505	-6.487915601
hsa_circ_0000092	-0.422438853	8.578375802	-1.254618667	0.255263693	0.407730623	-6.489131091
hsa_circ_0006831	0.952832721	5.931099575	1.25362159	0.255602124	0.408066549	-6.490282173
hsa_circ_0043244	0.26940305	7.562301602	1.251131039	0.256449188	0.408974784	-6.493155045
hsa_circ_0032254	-0.241103271	6.814251375	-1.25086424	0.256540075	0.408974784	-6.4934626
hsa_circ_0009594	0.563795459	6.405107304	1.2508168	0.256556238	0.408974784	-6.493517282
[truncated: 1,187 more rows]
